# Supplementary material for: Individual co-variation between viral RNA load and gene expression reveals novel host factors during early dengue virus infection of the Aedes aegypti midgut
Source: PLoS Negl Trop Dis. 2017 Dec 19;11(12):e0006152. doi: 10.1371/journal.pntd.0006152 (PMC5752042; doi:10.1371/journal.pntd.0006152)
Supplement: S1 Table — The table provides nucleotide sequences of forward primer (-F), reverse primer (-R) and TaqMan probe (-Probe) for target genes shown in italics. Positions in the target gene (in nucleotide) and amplicon size (in base pairs) are indicated. Primers used for dsRNA synthesis (ds) include a T7 promoter sequence at their 5' end (bold font). (XLS) [file pntd.0006152.s005.xls]

## Sheet: Feuil1
Organism	Primer/Probe	Sequence (5'-3')	Position (nt)	Size (bp)	Reference
Ae. aegypti	rp49-F	ACAAGCTTGCCCCCAACT	27-44	97	[69]
	rp49-R	CCGTAACCGATGTTTGGC	123-106
	SREBP-F	AGACCGATGAAGCTCAAGAT	2,646-2,665	108	This study
	SREBP-R	ATTCTGGCTCTGGAACTTCT	2,753-2,734
	dsSREBP-F	taatacgactcactatagggGTACGGTTTCCGCTTCCTC	1,943-1,961	317	This study
	dsSREBP-R	taatacgactcactatagggAACCGGAGTACGGGTACGA	2,259-2,241
	Ago2-F	TCAAGAGCTTCACATTGGAT	2,063-2,082	102	This study
	Ago2-R	CCAACACGTGATTGGAACC	2,164-2,146
	dsAGO2-F	taatacgactcactatagggCAGTTCAAGCAGACGAACCA	2,383-2,402	499	[70]
	dsAGO2-R	taatacgactcactatagggTGATGTAGACGCGTCCTCTG	2,881-2,862
	Cactus-F	AGACAGCCGCACCTTCGATTCC	246-267	232	[30]
	Cactus-R	CGCTTCGGTAGCCTCGTGGATC	477-456
	dsCACTUS-F	taatacgactcactatagggCGAGTCAACAGAACCCGAGCAG	284-305	289	[30]
	dsCACTUS-R	taatacgactcactatagggTGGCCCGTCAGCACCGAAAG	572-553
	dsGFP-F	taatacgactcactatagggATGGTGAGCAAGGGCGAG	NA	501	This study
	dsGFP-R	taatacgactcactatagggTTACTTGTACAGCTCGTC	NA
DENV-1	NS5-F	GGAAGGAGAAGGACTCCACA	9,090-9,111	105	[60]
	NS5-R	ATCCTTGTATCCCATCCGGCT	9,196-9,176
	NS5-Probe	CTCAGAGACATATCAAAGATTCCAGGG	9,126-9,152
References not included in the main list
69	Gentile C, Lima JBP, Peixoto AA. Isolation of a fragment homologous to the rp49 constitutive gene of Drosophila in the Neotropical malaria vector Anopheles aquasalis (Diptera: Culicidae). Mem Inst Oswaldo Cruz. 2005;100: 545–547. doi:/S0074-02762005000600008
70	McFarlane M, Arias-Goeta C, Martin E, O’Hara Z, Lulla A, Mousson L, et al. Characterization of Aedes aegypti innate-immune pathways that limit Chikungunya virus replication. PLoS Negl Trop Dis. 2014;8: e2994. doi:10.1371/journal.pntd.0002994
