# Supplementary material for: Individual co-variation between viral RNA load and gene expression reveals novel host factors during early dengue virus infection of the Aedes aegypti midgut
Source: PLoS Negl Trop Dis. 2017 Dec 19;11(12):e0006152. doi: 10.1371/journal.pntd.0006152 (PMC5752042; doi:10.1371/journal.pntd.0006152)
Supplement: S2 Table — (XLSX) [file pntd.0006152.s006.xlsx]

## Sheet: TableS2_pairwiseDay1
Ae. aegypti transcript	Median counts	Log2FC	P value pw	VectorBase Annotation	Protein coding	Supercontig position	GO accession number	GO term name	GO domain
AAEL000032-RB	14886.5833	1.0122	0.0246	40S ribosomal protein S6	protein_coding	supercont1.1:4249096-4259174:1	GO0030529	ribonucleoprotein complex	cellular component
							GO0005840	ribosome	cellular component
							GO0005622	intracellular	cellular component
							GO0006412	translation	biological process
							GO0003735	structural constituent of ribosome	molecular function
AAEL000032-RC	255.9676	1.0605	0.0031	40S ribosomal protein S6	protein_coding	supercont1.1:4249096-4260105:1	GO0006412	translation	biological process
							GO0005840	ribosome	cellular component
							GO0030529	ribonucleoprotein complex	cellular component
							GO0003735	structural constituent of ribosome	molecular function
							GO0005622	intracellular	cellular component
AAEL000126-RA	277.6216	1.088	0.0821	molybdopterin cofactor synthesis protein a	protein_coding	supercont1.2:234647-315189:-1	GO0046872	metal ion binding	molecular function
							GO0051536	iron sulfur cluster binding	molecular function
							GO0051539	4 iron 4 sulfur cluster binding	molecular function
							GO0003824	catalytic activity	molecular function
							GO0006777	Momolybdopterin cofactor biosynthetic process	biological process
AAEL000140-RA	70.7209	0.5771	0.052	conserved hypothetical protein	protein_coding	supercont1.2:5663923-5670997:-1	GO0005634	nucleus	cellular component
							GO0008270	zinc ion binding	molecular function
							GO0003676	nucleic acid binding	molecular function
							GO0046872	metal ion binding	molecular function
AAEL000226-RA	121.4558	-0.5584	0.064	conserved hypothetical protein	protein_coding	supercont1.4:4650523-4655912:-1	NA	NA	NA
AAEL000293-RA	476.7831	1.5659	0.0539	ebna2 binding protein P100	protein_coding	supercont1.5:4654483-4692349:1	GO0016442	RISC complex	cellular component
							GO0035194	post transcriptional gene silencing by RNA	biological process
							GO0003712	transcription cofactor activity	molecular function
							GO0031047	gene silencing by RNA	biological process
AAEL000314-RA	150.5704	0.9406	0.0949	malate dehydrogenase	protein_coding	supercont1.6:658777-678205:1	GO0008152	metabolic process	biological process
							GO0055114	oxidation reduction process	biological process
							GO0016491	oxidoreductase activity	molecular function
AAEL000424-RA	3542.7059	0.87	0.084	leucine aminopeptidase	protein_coding	supercont1.8:1778268-1854492:1	GO0008235	metalloexopeptidase activity	NA
							GO0006508	proteolysis	biological process
							GO0030145	manganese ion binding	molecular function
							GO0005622	intracellular	cellular component
							GO0019538	protein metabolic process	biological process
							GO0004177	aminopeptidase activity	molecular function
							GO0005737	cytoplasm	cellular component
AAEL000924-RA	86.3749	0.7916	0.0718	eukaryotic translation initiation factor 2 alpha kinase	protein_coding	supercont1.18:441816-461802:1	GO0004672	protein kinase activity	molecular function
							GO0005524	ATP binding	molecular function
							GO0005515	protein binding	molecular function
							GO0004674	protein serine threonine kinase activity	molecular function
							GO0016772	transferase activity transferring phosphorus containing groups	molecular function
							GO0006468	protein phosphorylation	biological process
AAEL001007-RA	244.9159	0.902	0.0476	conserved hypothetical protein	protein_coding	supercont1.20:2451190-2500518:-1	GO0051028	mRNA transport	biological process
							GO0006406	mRNA export from nucleus	biological process
							GO0000166	nucleotide binding	molecular function
							GO0005622	intracellular	cellular component
							GO0005515	protein binding	molecular function
							GO0006810	transport	biological process
							GO0005634	nucleus	cellular component
							GO0003723	RNA binding	molecular function
							GO0005737	cytoplasm	cellular component
AAEL001126-RB	377.3772	0.3413	0.0582	rest corepressor (corest) protein	protein_coding	supercont1.23:233343-279827:1	GO0003677	DNA binding	molecular function
							GO0003682	chromatin binding	molecular function
AAEL001188-RA	627.6455	-0.3583	0.0796	conserved hypothetical protein	protein_coding	supercont1.24:2890414-2911393:-1	GO0005634	nucleus	cellular component
							GO0005737	cytoplasm	cellular component
							GO0005525	GTP binding	molecular function
AAEL001480-RA	309.7199	-0.8647	0.0718	phosphoglucomutase	protein_coding	supercont1.34:1928989-1949216:-1	GO0000287	magnesium ion binding	molecular function
							GO0005975	carbohydrate metabolic process	biological process
							GO0016868	intramolecular transferase activity phosphotransferases	molecular function
							GO0071704	organic substance metabolic process	biological process
AAEL001488-RA	1224.7809	0.5977	0.0768	ribosomal protein L15	protein_coding	supercont1.34:3448327-3448923:1	GO0005622	intracellular	cellular component
							GO0005840	ribosome	cellular component
							GO0003735	structural constituent of ribosome	molecular function
							GO0006412	translation	biological process
AAEL001503-RA	122.9638	1.8142	0.0357	sodium hydrogen exchanger 3 (nhe3)	protein_coding	supercont1.34:2622827-2864718:1	GO0006812	cation transport	biological process
							GO0055085	transmembrane transport	biological process
							GO0016021	integral component of membrane	cellular component
							GO0006814	sodium ion transport	biological process
							GO0015385	sodium proton antiporter activity	molecular function
							GO0006885	regulation of pH	biological process
							GO0015299	solute proton antiporter activity	molecular function
AAEL001540-RA	343.7393	0.6639	0.0462	ubiquitin specific protease	protein_coding	supercont1.36:2231557-2262868:1	GO0036459	ubiquitinyl hydrolase activity	molecular function
							GO0006511	ubiquitin dependent protein catabolic process	biological process
AAEL001570-RA	64.0483	1.3825	0.0508	conserved hypothetical protein	protein_coding	supercont1.36:1564230-1616353:-1	GO0005515	protein binding	molecular function
AAEL001636-RA	789.1557	1.107	0.099	nuclear transcription factor x box binding 1 (nfx1)	protein_coding	supercont1.38:370253-388768:1	GO0008270	zinc ion binding	molecular function
							GO0003700	sequence specific DNA binding transcription factor activity	molecular function
							GO0005634	nucleus	cellular component
							GO0005515	protein binding	molecular function
							GO0006355	regulation of transcription DNA templated	biological process
							GO0003676	nucleic acid binding	molecular function
AAEL001779-RA	4554.3703	-0.4061	0.0478	bax inhibitor	protein_coding	supercont1.42:2201791-2206777:1	NA	NA	NA
AAEL001837-RA	1739.3294	1.9135	0.0476	lipase	protein_coding	supercont1.44:2027934-2045576:1	GO0052689	carboxylic ester hydrolase activity	molecular function
AAEL002013-RA	93.7435	-0.5436	0.0868	hypothetical protein	protein_coding	supercont1.47:801039-807401:-1	GO0003676	nucleic acid binding	molecular function
							GO0008270	zinc ion binding	molecular function
							GO0046872	metal ion binding	molecular function
							GO0005634	nucleus	cellular component
AAEL002182-RA	72.4504	0.8043	0.0808	t diRNAhydrouridine synthase	protein_coding	supercont1.51:2097202-2131943:-1	GO0003824	catalytic activity	molecular function
							GO0008033	tRNA processing	biological process
							GO0055114	oxidation reduction process	biological process
							GO0017150	tRNA dihydro uridine synthase activity	molecular function
							GO0050660	flavin adenine dinucleotide binding	molecular function
AAEL002215-RA	68.1575	0.6617	0.0508	conserved hypothetical protein	protein_coding	supercont1.51:602676-627590:-1	GO0005515	protein binding	molecular function
AAEL002257-RA	128.362	-1.4348	0.0244	conserved hypothetical protein	protein_coding	supercont1.52:1313036-1314544:-1	NA	NA	NA
AAEL002475-RA	411.2897	0.7387	0.079	conserved hypothetical protein	protein_coding	supercont1.58:259434-286007:1	GO0006139	nucleobase containing compound metabolic process	biological process
							GO0008408	35 exonuclease activity	molecular function
							GO0003676	nucleic acid binding	molecular function
AAEL002527-RA	354.8367	1.4354	0.0427	conserved hypothetical protein	protein_coding	supercont1.59:101423-129520:-1	GO0005975	carbohydrate metabolic process	biological process
							GO0043169	cation binding	molecular function
							GO0003824	catalytic activity	molecular function
AAEL002668-RA	99.5441	-1.3898	0.0182	AMP dependent ligase	protein_coding	supercont1.63:1764562-1781660:-1	GO0003824	catalytic activity	molecular function
							GO0008152	metabolic process	biological process
AAEL002827-RA	1082.6617	1.8902	0.0236	ATP synthase beta subunit	protein_coding	supercont1.69:132740-149924:-1	GO0046933	proton transporting ATP synthase activity rotational mechanism	molecular function
							GO0005524	ATP binding	molecular function
							GO0015986	ATP synthesis coupled proton transport	biological process
							GO0033178	proton transporting twosector ATPase complex catalytic domain	cellular component
							GO0015992	proton transport	biological process
							GO0046034	ATP metabolic process	biological process
							GO0016820	hydrolase activity acting on acid anhydrides catalyzing transmembrane movement of substances	molecular function
							GO0015991	ATP hydrolysis coupled proton transport	biological process
AAEL002836-RA	308.4236	0.6133	0.0258	carbon catabolite repressor protein	protein_coding	supercont1.69:446032-448392:1	NA	NA	NA
AAEL002866-RA	250.5697	1.0361	0.0865	cyclin l	protein_coding	supercont1.70:654349-673756:-1	GO0005634	nucleus	cellular component
							GO0000079	regulation of cyclin dependent protein serine threonine kinase activity	biological process
							GO0019901	protein kinase binding	molecular function
							GO0006396	RNA processing	biological process
							GO0006355	regulation of transcription DNA templated	biological process
AAEL002956-RA	3311.5342	1.2796	0.0961	Probable citrate synthase 1 mitochondrial Precursor (EC 2331)	protein_coding	supercont1.73:52106-91092:-1	GO0006099	tricarboxylic acid cycle	biological process
							GO0046912	transferase activity transferring acyl groups acyl groups converted into alkyl on transfer	molecular function
							GO0004108	citrate Sisynthase activity	molecular function
							GO0005739	mitochondrion	cellular component
							GO0044262	cellular carbohydrate metabolic process	biological process
							GO0005759	mitochondrial matrix	cellular component
							GO0016740	transferase activity	molecular function
							GO0005975	carbohydrate metabolic process	biological process
AAEL002979-RA	113.9406	-0.9778	0.0729	conserved hypothetical protein	protein_coding	supercont1.73:2029602-2031953:1	NA	NA	NA
AAEL003108-RA	740.14	0.8985	0.0448	protein tyrosine phosphatase non receptor type nt5	protein_coding	supercont1.77:2643664-2651321:1	GO0006470	protein dephosphorylation	biological process
							GO0016791	phosphatase activity	molecular function
							GO0005515	protein binding	molecular function
							GO0005856	cytoskeleton	cellular component
							GO0004725	protein tyrosine phosphatase activity	molecular function
							GO0016311	dephosphorylation	biological process
AAEL003109-RA	608.4525	0.7747	0.0043	atlastin	protein_coding	supercont1.77:221949-286848:1	GO0003924	GTPase activity	molecular function
							GO0005525	GTP binding	molecular function
AAEL003264-RA	50.4456	-1.0909	0.0435	conserved hypothetical protein	protein_coding	supercont1.82:551623-555045:-1	NA	NA	NA
AAEL003393-RA	795.473	1.7572	0.0615	ATP synthase beta subunit	protein_coding	supercont1.85:595731-597586:-1	GO0016820	hydrolase activity acting on acid anhydrides catalyzing transmembrane movement of substances	molecular function
							GO0015991	ATP hydrolysis coupled proton transport	biological process
							GO0015986	ATP synthesis coupled proton transport	biological process
							GO0033178	proton transporting twosector ATPase complex catalytic domain	cellular component
							GO0046933	proton transporting ATP synthase activity rotational mechanism	molecular function
							GO0005524	ATP binding	molecular function
							GO0015992	proton transport	biological process
							GO0046034	ATP metabolic process	biological process
AAEL003469-RB	90.0448	0.8202	0.0256	NHP2 protein putative	protein_coding	supercont1.87:886247-916953:1	NA	NA	NA
AAEL003569-RA	654.5551	-0.6585	0.0512	acyl coa thioesterase	protein_coding	supercont1.91:357330-362954:-1	NA	NA	NA
AAEL003605-RA	121.399	1.1327	0.0885	U2 small nuclear ribonucleoprotein putative	protein_coding	supercont1.92:1741155-1778774:1	GO0005488	binding	molecular function
AAEL003682-RA	135.6871	-0.4351	0.0482	tropomyosin putative	protein_coding	supercont1.94:1998187-1999506:-1	NA	NA	NA
AAEL003728-RA	355.5881	-1.3493	0.0528	conserved hypothetical protein	protein_coding	supercont1.95:2068094-2071702:-1	GO0005515	protein binding	molecular function
AAEL003738-RA	116.988	-1.2544	0.0491	conserved hypothetical protein	protein_coding	supercont1.95:2043873-2046260:1	GO0005515	protein binding	molecular function
AAEL003807-RA	89.356	1.0647	0.0946	conserved hypothetical protein	protein_coding	supercont1.97:2001531-2055370:-1	GO0015035	protein disulfide oxidoreductase activity	molecular function
							GO0045454	cell redox homeostasis	biological process
							GO0009055	electron carrier activity	molecular function
AAEL004146-RA	113.5606	1.0663	0.0996	cryptochrome 1	protein_coding	supercont1.108:1657213-1672577:1	GO0050660	flavin adenine dinucleotide binding	molecular function
							GO0003913	DNA photolyase activity	molecular function
							GO0048511	rhythmic process	biological process
							GO0045892	negative regulation of transcription DNA templated	biological process
							GO0005641	nuclear envelope lumen	cellular component
							GO0018298	protein chromophore linkage	biological process
							GO0009881	photoreceptor activity	molecular function
							GO0009785	blue light signaling pathway	biological process
							GO0006351	transcription DNA templated	biological process
							GO0050896	response to stimulus	biological process
							GO0007165	signal transduction	biological process
							GO0042752	regulation of circadian rhythm	biological process
							GO0009882	blue light photoreceptor activity	molecular function
							GO0006281	DNA repair	biological process
							GO0005634	nucleus	cellular component
							GO0000166	nucleotide binding	molecular function
							GO0000060	protein import into nucleus translocation	biological process
							GO0006355	regulation of transcription DNA templated	biological process
							GO0005737	cytoplasm	cellular component
							GO0048471	perinuclear region of cytoplasm	cellular component
AAEL004176-RA	3857.9979	-0.4432	0.0949	microtubule binding protein putative	protein_coding	supercont1.109:256748-306115:-1	GO0005515	protein binding	molecular function
							GO0008017	microtubule binding	molecular function
AAEL004176-RB	57.778	-0.5858	0.0608	microtubule binding protein putative	protein_coding	supercont1.109:256750-306027:-1	GO0008017	microtubule binding	molecular function
							GO0005515	protein binding	molecular function
AAEL004195-RA	787.6836	0.9118	0.0846	membrane associated progesterone receptor	protein_coding	supercont1.109:1788512-1855349:-1	GO0020037	heme binding	molecular function
AAEL004209-RA	144.0196	1.4655	0.084	opioid binding protein cell adhesion molecule putative	protein_coding	supercont1.110:497434-519315:1	GO0005515	protein binding	molecular function
AAEL004325-RA	21328.8642	1.2634	0.0006	60S ribosomal protein L5	protein_coding	supercont1.114:1986883-1991252:1	GO0005737	cytoplasm	cellular component
							GO0003723	RNA binding	molecular function
							GO0006412	translation	biological process
							GO0019843	rRNA binding	molecular function
							GO0005840	ribosome	cellular component
							GO0008097	5S rRNA binding	molecular function
							GO0030529	ribonucleoprotein complex	cellular component
							GO0003735	structural constituent of ribosome	molecular function
							GO0005622	intracellular	cellular component
AAEL004415-RA	257.4391	1.0396	0.0177	fuse binding protein interacting repressor siahbp1	protein_coding	supercont1.118:2356099-2392509:-1	GO0003676	nucleic acid binding	molecular function
							GO0000166	nucleotide binding	molecular function
AAEL004500-RA	39420.8125	0.8614	0.0249	eukaryotic translation elongation factor	protein_coding	supercont1.121:1849463-1861825:-1	GO0005525	GTP binding	molecular function
							GO0003924	GTPase activity	molecular function
AAEL004855-RA	30760.1599	0.7224	0.0316	ADP ATP carrier protein	protein_coding	supercont1.132:1668790-1683162:1	GO0005743	mitochondrial inner membrane	cellular component
							GO0005215	transporter activity	molecular function
							GO0006810	transport	biological process
							GO0055085	transmembrane transport	biological process
AAEL004858-RA	249.2941	-0.5527	0.0476	conserved hypothetical protein	protein_coding	supercont1.132:1191144-1194452:-1	GO0030111	regulation of Wnt signaling pathway	biological process
							GO0005515	protein binding	molecular function
AAEL005097-RA	8720.6037	0.7496	0.0265	cold induced protein (BnC24A) putative	protein_coding	supercont1.141:890578-899801:-1	GO0005622	intracellular	cellular component
							GO0006412	translation	biological process
							GO0003735	structural constituent of ribosome	molecular function
							GO0005840	ribosome	cellular component
AAEL005129-RA	1854.5352	0.7512	0.0868	40S ribosomal protein S30	protein_coding	supercont1.142:1203091-1203673:-1	GO0005840	ribosome	cellular component
							GO0003735	structural constituent of ribosome	molecular function
							GO0005622	intracellular	cellular component
							GO0006412	translation	biological process
							GO0005515	protein binding	molecular function
AAEL005239-RA	465.9283	-0.553	0.099	gh regulated tbc protein 1	protein_coding	supercont1.146:1250552-1269980:1	GO0005097	Rab GTPase activator activity	molecular function
							GO0032313	regulation of Rab GTPase activity	biological process
AAEL005264-RA	50.6609	-0.8214	0.0593	hypothetical protein	protein_coding	supercont1.148:378679-379437:1	NA	NA	NA
AAEL005266-RA	9322.8381	0.7792	0.0508	40S ribosomal protein S14	protein_coding	supercont1.148:1971280-1977277:-1	GO0030529	ribonucleoprotein complex	cellular component
							GO0006412	translation	biological process
							GO0003735	structural constituent of ribosome	molecular function
							GO0005840	ribosome	cellular component
AAEL005422-RA	306.2686	0.6998	0.0404	pyrroline 5 carboxylate dehydrogenase	protein_coding	supercont1.155:1662252-1728445:-1	GO0006537	glutamate biosynthetic process	biological process
							GO0003842	1pyrroline5carboxylate dehydrogenase activity	molecular function
							GO0055114	oxidation reduction process	biological process
							GO0016620	oxidoreductase activity acting on the aldehyde or oxo group of donors NAD or NADP as acceptor	molecular function
							GO0016491	oxidoreductase activity	molecular function
							GO0008152	metabolic process	biological process
							GO0006561	proline biosynthetic process	biological process
AAEL005435-RA	549.1512	1.8283	0.0258	mitochondrial processing peptidase beta subunit	protein_coding	supercont1.156:1726827-1729578:1	GO0006508	proteolysis	biological process
							GO0046872	metal ion binding	molecular function
							GO0004222	metalloendopeptidase activity	NA
							GO0003824	catalytic activity	molecular function
AAEL005522-RA	133.8823	1.0871	0.0996	conserved hypothetical protein	protein_coding	supercont1.161:610189-629561:-1	GO0005634	nucleus	cellular component
							GO0006351	transcription DNA templated	biological process
							GO0003677	DNA binding	molecular function
AAEL005528-RA	78.2953	1.3303	0.0615	conserved hypothetical protein	protein_coding	supercont1.161:413849-430605:1	GO0005622	intracellular	cellular component
							GO0000166	nucleotide binding	molecular function
							GO0006810	transport	biological process
							GO0003676	nucleic acid binding	molecular function
AAEL005639-RA	161.0759	1.1814	0.0704	conserved hypothetical protein	protein_coding	supercont1.166:1379677-1382398:1	GO0005509	calcium ion binding	molecular function
							GO0016020	membrane	cellular component
							GO0004571	mannosyloligosaccharide 12alphamannosidase activity	molecular function
AAEL005655-RA	309.9814	-1.0301	0.048	sorting nexin	protein_coding	supercont1.168:1154229-1173592:-1	GO0035091	phosphatidylinositol binding	molecular function
AAEL005733-RA	536.8932	1.2941	0.0704	myosin heavy chain nonmuscle or smooth muscle	protein_coding	supercont1.172:1163857-1180090:1	GO0005524	ATP binding	molecular function
							GO0005515	protein binding	molecular function
							GO0003774	motor activity	molecular function
							GO0016459	myosin complex	cellular component
AAEL005766-RA	794.2126	1.3411	0.0704	fructose bisphosphate aldolase	protein_coding	supercont1.174:149408-213209:-1	GO0003824	catalytic activity	molecular function
							GO0004332	fructosebisphosphate aldolase activity	molecular function
							GO0006096	glycolytic process	biological process
AAEL005943-RA	120.4812	0.5953	0.0705	ser thr kinase stk11 (lkb1)	protein_coding	supercont1.181:1794347-1828491:-1	GO0006468	protein phosphorylation	biological process
							GO0004672	protein kinase activity	molecular function
							GO0016772	transferase activity transferring phosphorus containing groups	molecular function
							GO0005524	ATP binding	molecular function
							GO0004674	protein serinethreonine kinase activity	molecular function
AAEL006256-RA	9558.5719	1.2984	0.0557	ATPase subunit putative	protein_coding	supercont1.197:5380-12964:-1	GO0015991	ATP hydrolysis coupled proton transport	biological process
							GO0015078	hydrogen ion transmembrane transporter activity	molecular function
							GO0045263	proton transporting ATP synthase complex coupling factor Fo	cellular component
							GO0033177	proton transporting twosector ATPase complex protontransporting domain	cellular component
							GO0015986	ATP synthesis coupled proton transport	biological process
AAEL006547-RA	65.4836	0.7845	0.0718	THO complex putative	protein_coding	supercont1.210:1183670-1184895:-1	GO0005515	protein binding	molecular function
AAEL006564-RA	258.1486	0.8755	0.0951	mitochondrial RNA splicing protein	protein_coding	supercont1.210:1164006-1174286:1	NA	NA	NA
AAEL006573-RA	192.2375	1.8141	0.0538	conserved hypothetical protein	protein_coding	supercont1.211:1003171-1012656:1	NA	NA	NA
AAEL006647-RA	572.0867	-0.4374	0.0316	dynein light chain putative	protein_coding	supercont1.215:816725-837590:1	NA	NA	NA
AAEL006892-RA	51.6785	1.8542	0.0043	conserved hypothetical protein	protein_coding	supercont1.225:180508-182337:1	NA	NA	NA
AAEL006895-RA	253.9298	1.8565	0.0038	phosphofructokinase	protein_coding	supercont1.225:181141-205961:-1	GO0005524	ATP binding	molecular function
							GO0006096	glycolytic process	biological process
							GO0006002	fructose 6phosphate metabolic process	biological process
							GO0003872	6phosphofructokinase activity	molecular function
							GO0005737	cytoplasm	cellular component
AAEL006965-RA	83.3587	-1.3667	0.0476	NBP2b protein putative	protein_coding	supercont1.230:169453-170209:-1	NA	NA	NA
AAEL007024-RA	380.0337	2.1178	0.0427	cytochrome P450	protein_coding	supercont1.231:838998-845440:1	GO0020037	heme binding	molecular function
							GO0016705	oxidoreductase activity acting on paired donors with incorporation or reduction of molecular oxygen	molecular function
							GO0005506	iron ion binding	molecular function
							GO0055114	oxidation reduction process	biological process
							GO0004497	monooxygenase activity	molecular function
AAEL007030-RA	9396.8112	-1.1977	0.0964	ceramidase	protein_coding	supercont1.232:1223469-1237692:1	NA	NA	NA
AAEL007078-RA	254.3856	1.3058	0.0539	Eukaryotic translation initiation factor 3 subunit A (eIF3a)(Eukaryotic translation initiation factor 3 subunit 10)	protein_coding	supercont1.234:1487526-1535849:1	GO0016282	eukaryotic 43S preinitiation complex	cellular component
							GO0003743	translation initiation factor activity	molecular function
							GO0006446	regulation of translational initiation	biological process
							GO0006412	translation	biological process
							GO0033290	eukaryotic 48S preinitiation complex	cellular component
							GO0005852	eukaryotic translation initiation factor 3 complex	cellular component
							GO0006413	translational initiation	biological process
							GO0005515	protein binding	molecular function
							GO0005737	cytoplasm	cellular component
							GO0001731	formation of translation preinitiation complex	biological process
AAEL007201-RA	8059.2366	1.0023	0.0733	glutamyl aminopeptidase	protein_coding	supercont1.243:1008299-1026396:1	GO0006508	proteolysis	biological process
							GO0008237	metallopeptidase activity	NA
							GO0008270	zinc ion binding	molecular function
AAEL007282-RA	1817.2667	-0.4413	0.0865	syntaxin binding protein 1 2 3	protein_coding	supercont1.247:1170083-1206323:1	GO0016192	vesicle mediated transport	biological process
							GO0006904	vesicle docking involved in exocytosis	biological process
AAEL007439-RA	1674.6173	-0.5115	0.0865	myosin light chain 1	protein_coding	supercont1.256:443406-464995:-1	GO0005509	calcium ion binding	molecular function
AAEL007466-RA	76.4308	-0.638	0.0517	histone fold protein CHRAC subunit putative	protein_coding	supercont1.257:1350296-1352320:1	GO0043565	sequence specific DNA binding	molecular function
							GO0005622	intracellular	cellular component
							GO0046982	protein heterodimerization activity	molecular function
AAEL007481-RA	143.3282	-0.5263	0.099	GDP fucose transporter putative	protein_coding	supercont1.258:767283-768527:1	NA	NA	NA
AAEL007522-RA	198.2937	-0.4477	0.0964	goodpasture antigen binding protein	protein_coding	supercont1.261:167784-183508:-1	NA	NA	NA
AAEL007556-RA	239.3075	0.8908	0.0177	hypothetical protein	protein_coding	supercont1.262:1149586-1163614:-1	NA	NA	NA
AAEL007594-RA	57.3542	1.2176	0.0732	conserved hypothetical protein	protein_coding	supercont1.265:1089608-1103142:-1	GO0006355	regulation of transcription DNA templated	biological process
							GO0005634	nucleus	cellular component
							GO0044212	transcription regulatory region DNA binding	molecular function
							GO0006915	apoptotic process	biological process
							GO0003700	sequence specific DNA binding transcription factor activity	molecular function
							GO0003677	DNA binding	molecular function
AAEL007650-RA	379.5403	1.0828	0.0875	chaperonin	protein_coding	supercont1.271:677583-708411:1	GO0006457	protein folding	biological process
							GO0044267	cellular protein metabolic process	biological process
							GO0051082	unfolded protein binding	molecular function
							GO0044267	cellular protein metabolic process	biological process
							GO0005524	ATP binding	molecular function
AAEL007696-RA	101.7618	1.2773	0.0987	TOLL pathway signalling NF kappaB Relish like transcription factor	protein_coding	supercont1.275:1333379-1403740:-1	GO0005634	nucleus	cellular component
							GO0005737	cytoplasm	cellular component
							GO0003700	sequence specific DNA binding transcription factor activity	molecular function
							GO0005515	protein binding	molecular function
							GO0006355	regulation of transcription DNA templated	biological process
							GO0006357	regulation of transcription from RNA polymerase II promoter	biological process
AAEL007818-RA	115670.3476	2.1255	0.0289	Trypsin 3A1 Precursor (EC 34214)	protein_coding	supercont1.284:1063738-1064684:1	GO0006508	proteolysis	biological process
							GO0003824	catalytic activity	molecular function
							GO0004252	serinetype endopeptidase activity	NA
AAEL007862-RA	55.6282	0.9524	0.0528	conserved hypothetical protein	protein_coding	supercont1.286:512940-536707:1	NA	NA	NA
AAEL007877-RA	59.9368	0.4829	0.0661	conserved hypothetical protein	protein_coding	supercont1.287:488472-512508:-1	NA	NA	NA
AAEL008000-RA	73.9833	1.6635	0.0508	golgi reassembly stacking protein 2 (grasp2)	protein_coding	supercont1.293:954282-957146:1	GO0005515	protein binding	molecular function
AAEL008039-RA	4846.8964	-0.4203	0.0512	conserved hypothetical protein	protein_coding	supercont1.297:1356377-1363796:1	NA	NA	NA
AAEL008065-RA	75.9812	-0.5351	0.0951	hypothetical protein	protein_coding	supercont1.299:355896-370297:-1	GO0005515	protein binding	molecular function
AAEL008083-RA	1156.3947	1.5135	0.0206	40S ribosomal protein SA	protein_coding	supercont1.300:434743-437418:-1	GO0003735	structural constituent of ribosome	molecular function
							GO0022627	cytosolic small ribosomal subunit	cellular component
							GO0005622	intracellular	cellular component
							GO0005840	ribosome	cellular component
							GO0006412	translation	biological process
							GO0015935	small ribosomal subunit	cellular component
							GO0005737	cytoplasm	cellular component
							GO0000028	ribosomal small subunit assembly	biological process
							GO0030529	ribonucleoprotein complex	cellular component
AAEL008103-RA	11112.9752	0.7311	0.0404	40S ribosomal protein S8	protein_coding	supercont1.301:940101-941297:1	GO0003735	structural constituent of ribosome	molecular function
							GO0005840	ribosome	cellular component
							GO0005622	intracellular	cellular component
							GO0006412	translation	biological process
AAEL008103-RB	6242.069	0.8351	0.0071	40S ribosomal protein S8	protein_coding	supercont1.301:940101-948917:1	GO0003735	structural constituent of ribosome	molecular function
							GO0006412	translation	biological process
							GO0005840	ribosome	cellular component
							GO0005622	intracellular	cellular component
AAEL008167-RA	764.7845	1.2961	0.0476	aspartate ammonia lyase	protein_coding	supercont1.304:269312-333740:-1	GO0003824	catalytic activity	molecular function
							GO0006106	fumarate metabolic process	biological process
							GO0004333	fumarate hydratase activity	molecular function
							GO0045239	tricarboxylic acid cycle enzyme complex	cellular component
							GO0006099	tricarboxylic acid cycle	biological process
							GO0016829	lyase activity	molecular function
AAEL008167-RB	54.3401	1.2133	0.075	aspartate ammonia lyase	protein_coding	supercont1.304:312621-344408:-1	GO0003824	catalytic activity	molecular function
							GO0016829	lyase activity	molecular function
							GO0006106	fumarate metabolic process	biological process
							GO0045239	tricarboxylic acid cycle enzyme complex	cellular component
							GO0004333	fumarate hydratase activity	molecular function
							GO0006099	tricarboxylic acid cycle	biological process
AAEL008192-RA	15492.7048	0.3748	0.0885	40S ribosomal protein S3	protein_coding	supercont1.305:1304567-1322431:-1	GO0003676	nucleic acid binding	molecular function
							GO0005622	intracellular	cellular component
							GO0015935	small ribosomal subunit	cellular component
							GO0003723	RNA binding	molecular function
							GO0003735	structural constituent of ribosome	molecular function
							GO0006412	translation	biological process
							GO0005840	ribosome	cellular component
AAEL008342-RA	348.2135	0.8237	0.0547	monocarboxylate transporter	protein_coding	supercont1.318:891385-927774:1	GO0055085	transmembrane transport	biological process
							GO0016021	integral component of membrane	cellular component
AAEL008952-RA	93.9851	0.9133	0.0448	sentrin sumo specific protease	protein_coding	supercont1.360:587891-638572:1	GO0008234	cysteinetype peptidase activity	NA
							GO0006508	proteolysis	biological process
AAEL009061-RA	307.7329	0.6306	0.0332	rrm rnp domain	protein_coding	supercont1.366:1024210-1038254:-1	GO0000166	nucleotide binding	molecular function
							GO0046872	metal ion binding	molecular function
							GO0003676	nucleic acid binding	molecular function
							GO0006397	mRNA processing	biological process
AAEL009147-RA	373.3134	-0.3802	0.0808	conserved hypothetical protein	protein_coding	supercont1.372:730627-735146:1	NA	NA	NA
AAEL009274-RA	522.2661	-0.5558	0.0517	conserved hypothetical protein	protein_coding	supercont1.386:1002544-1003534:1	NA	NA	NA
AAEL009313-RA	1295.3966	0.9825	0.0236	elongation factor 1 beta delta	protein_coding	supercont1.388:773710-791371:1	GO0003746	translation elongation factor activity	molecular function
							GO0005853	eukaryotic translation elongation factor 1 complex	cellular component
							GO0006414	translational elongation	biological process
AAEL009324-RA	103.7446	1.5146	0.0427	hydroxyacyl dehydrogenase	protein_coding	supercont1.389:1020484-1057153:-1	GO0016491	oxidoreductase activity	molecular function
							GO0008152	metabolic process	biological process
AAEL009427-RA	149.8138	0.5526	0.0876	conserved hypothetical protein	protein_coding	supercont1.395:303366-313693:-1	NA	NA	NA
AAEL009535-RA	50.6976	1.385	0.0345	hypothetical protein	protein_coding	supercont1.404:353584-416938:1	GO0003876	AMP deaminase activity	molecular function
							GO0032264	IMP salvage	biological process
AAEL009651-RA	485.9471	1.0382	0.0971	nascent polypeptide associated complex alpha subunit (nac alpha)	protein_coding	supercont1.415:926829-927762:1	NA	NA	NA
AAEL009666-RA	64.8859	1.3813	0.0508	set domain protein	protein_coding	supercont1.417:67108-84000:-1	GO0005515	protein binding	molecular function
							GO0003682	chromatin binding	molecular function
							GO0003677	DNA binding	molecular function
							GO0005634	nucleus	cellular component
							GO0018024	histonelysine Nmethyltransferase activity	molecular function
							GO0008270	zinc ion binding	molecular function
AAEL009953-RA	183.0528	1.9168	0.0961	Niemann Pick Type C 2 putative	protein_coding	supercont1.441:3392-6735:1	NA	NA	NA
AAEL009994-RA	5545.1869	1.4212	0.0177	60S ribosomal protein L4	protein_coding	supercont1.446:384293-390519:1	GO0003735	structural constituent of ribosome	molecular function
							GO0005840	ribosome	cellular component
							GO0006412	translation	biological process
AAEL010004-RA	531.1672	1.4204	0.0448	conserved hypothetical protein	protein_coding	supercont1.446:573763-611655:-1	NA	NA	NA
AAEL010024-RA	67.0355	0.7271	0.0874	conserved hypothetical protein	protein_coding	supercont1.447:961122-979435:-1	NA	NA	NA
AAEL010068-RA	544.3978	-0.4746	0.0615	hypothetical protein	protein_coding	supercont1.451:98974-105233:-1	NA	NA	NA
AAEL010168-RA	6009.1399	1.2187	0.0128	40S ribosomal protein S2	protein_coding	supercont1.458:871856-873293:-1	GO0015935	small ribosomal subunit	cellular component
							GO0006412	translation	biological process
							GO0005840	ribosome	cellular component
							GO0003735	structural constituent of ribosome	molecular function
							GO0003723	RNA binding	molecular function
AAEL010168-RB	256.7581	1.0806	0.079	40S ribosomal protein S2	protein_coding	supercont1.458:871856-873459:-1	GO0003723	RNA binding	molecular function
							GO0006412	translation	biological process
							GO0003735	structural constituent of ribosome	molecular function
							GO0005840	ribosome	cellular component
							GO0015935	small ribosomal subunit	cellular component
AAEL010169-RA	1883.2912	1.1336	0.0405	conserved hypothetical protein	protein_coding	supercont1.458:872409-872953:1	NA	NA	NA
AAEL010247-RA	377.621	-0.9191	0.0508	conserved hypothetical protein	protein_coding	supercont1.465:657865-662663:1	NA	NA	NA
AAEL010359-RA	828.7095	0.9013	0.0427	ATP dependent transporter	protein_coding	supercont1.473:244386-260577:1	GO0005524	ATP binding	molecular function
							GO0016887	ATPase activity	molecular function
AAEL010437-RA	75.6562	0.6782	0.0109	heparan n sulfatase	protein_coding	supercont1.477:315050-330833:-1	GO0008484	sulfuric ester hydrolase activity	molecular function
							GO0003824	catalytic activity	molecular function
							GO0008152	metabolic process	biological process
AAEL010496-RA	829.171	0.7015	0.0427	conserved hypothetical protein	protein_coding	supercont1.481:668904-715047:-1	GO0006511	ubiquitin dependent protein catabolic process	biological process
							GO0036459	ubiquitinyl hydrolase activity	molecular function
							GO0005515	protein binding	molecular function
AAEL010537-RA	615.6944	-1.8547	0.0531	alpha amylase	protein_coding	supercont1.485:564746-574276:1	GO0043169	cation binding	molecular function
								catalytic activity	molecular function
								carbohydrate metabolic process	biological process
AAEL010794-RA	738.367	-0.5522	0.0357	prenylated rab acceptor	protein_coding	supercont1.508:253472-260704:1	NA	NA	NA
AAEL010814-RA	150.7094	1.5393	0.063	isocitrate dehydrogenase	protein_coding	supercont1.510:563636-586317:1	GO0006099	tricarboxylic acid cycle	biological process
								magnesium ion binding	molecular function
								NAD binding	molecular function
								oxidation reduction process	biological process
								oxidoreductase activity acting on the CHOH group of donors NAD or NADP as acceptor	molecular function
								isocitrate dehydrogenase NAD activity	molecular function
AAEL010818-RA	115.298	1.8197	0.0249	hypothetical protein	protein_coding	supercont1.510:1454-2059:-1	NA	NA	NA
AAEL010821-RA	18338.0073	0.5964	0.0427	60S acidic ribosomal protein P0	protein_coding	supercont1.510:444250-446060:1	GO0005840	ribosome	cellular component
							GO0006414	translational elongation	biological process
							GO0003735	structural constituent of ribosome	molecular function
							GO0005622	intracellular	cellular component
							GO0042254	ribosome biogenesis	biological process
AAEL010883-RA	250.0717	1.0441	0.0316	sodium chloride dependent transporter	protein_coding	supercont1.515:801358-827841:-1	GO0005328	neurotransmitter sodium symporter activity	molecular function
							GO0006836	neurotransmitter transport	biological process
							GO0016021	integral component of membrane	cellular component
AAEL010895-RA	428.1554	-0.3381	0.0964	conserved hypothetical protein	protein_coding	supercont1.516:615533-617725:-1	GO0016192	vesicle mediated transport	biological process
AAEL011006-RA	664.7865	0.6816	0.0566	guanylate kinase	protein_coding	supercont1.532:520806-547841:1	GO0004385	guanylate kinase activity	molecular function
							GO0006163	purine nucleotide metabolic process	biological process
AAEL011066-RA	235.035	0.6048	0.0478	hypothetical protein	protein_coding	supercont1.538:27499-28845:1	NA	NA	NA
AAEL011195-RA	558.6199	1.6595	0.0258	mitochondrial phosphate carrier protein	protein_coding	supercont1.550:968686-970012:-1	NA	NA	NA
AAEL011266-RA	51.3379	0.7506	0.0517	hypothetical protein	protein_coding	supercont1.561:169681-170334:1	NA	NA	NA
AAEL011271-RA	1879.1044	-0.5221	0.0613	programmed cell death 6 interacting protein	protein_coding	supercont1.562:330754-359310:-1	GO0005515	protein binding	molecular function
AAEL011288-RA	9687.1222	0.9026	0.0704	elongation factor 1 gamma	protein_coding	supercont1.563:142002-152546:1	GO0005515	protein binding	molecular function
							GO0006414	translational elongation	biological process
							GO0003746	translation elongation factor activity	molecular function
AAEL011355-RA	340.1205	1.4632	0.0508	carnitine o acetyltransferase	protein_coding	supercont1.571:446630-449080:-1	GO0016746	transferase activity transferring acyl groups	molecular function
AAEL011387-RA	68.9645	0.7833	0.027	leucine rich repeat	protein_coding	supercont1.574:547725-557280:1	GO0005515	protein binding	molecular function
AAEL011677-RA	189.4034	1.2053	0.0177	AMP dependent coa ligase	protein_coding	supercont1.601:354456-356567:1	GO0003824	catalytic activity	molecular function
							GO0008152	metabolic process	biological process
AAEL011732-RA	81.4465	0.7091	0.0547	prip interacting protein pimt	protein_coding	supercont1.607:222214-235136:1	GO0008168	methyltransferase activity	molecular function
							GO0001510	RNA methylation	biological process
							GO0009452	7methylguanosine RNA capping	biological process
AAEL011744-RA	75.7193	0.948	0.0905	DEAD box ATP dependent RNA helicase	protein_coding	supercont1.607:591910-594032:1	GO0005524	ATP binding	molecular function
							GO0008270	zinc ion binding	molecular function
							GO0003676	nucleic acid binding	molecular function
AAEL011767-RA	90.2804	0.966	0.0177	hypothetical protein	protein_coding	supercont1.610:357387-527000:1	NA	NA	NA
AAEL011887-RA	58.6386	-0.858	0.0902	zinc finger protein	protein_coding	supercont1.626:639100-642457:-1	GO0005634	nucleus	cellular component
							GO0008270	zinc ion binding	molecular function
							GO0046872	metal ion binding	molecular function
							GO0003676	nucleic acid binding	molecular function
AAEL011983-RA	174.3847	0.626	0.0931	scaffold protein salvador (shar pei)	protein_coding	supercont1.639:106251-120260:-1	GO0042127	regulation of cell proliferation	biological process
							GO0032947	protein complex scaffold	molecular function
							GO0005515	protein binding	molecular function
							GO0007165	signal transduction	biological process
							GO0006915	apoptotic process	biological process
							GO0035329	hippo signaling	biological process
AAEL012175-RA	6136.9452	1.5489	0.0316	ATP synthase alpha subunit mitochondrial	protein_coding	supercont1.662:86795-99335:-1	GO0005524	ATP binding	molecular function
							GO0015991	ATP hydrolysis coupled proton transport	biological process
							GO0046933	protontransporting ATP synthase activity rotational mechanism	molecular function
							GO0016820	hydrolase activity acting on acid anhydrides catalyzing transmembrane movement of substances	molecular function
							GO0015992	proton transport	biological process
							GO0046961	proton transporting ATPase activity rotational mechanism	molecular function
							GO0015986	ATP synthesis coupled proton transport	biological process
							GO0046034	ATP metabolic process	biological process
							GO0045261	proton transporting ATP synthase complex catalytic core F1	cellular component
							GO0033178	proton transporting twosector ATPase complex catalytic domain	cellular component
AAEL012267-RA	273.8967	-0.9796	0.0258	macroglobulin complement	protein_coding	supercont1.673:354255-364319:1	GO0005515	protein binding	molecular function
							GO0004866	endopeptidase inhibitor activity	molecular function
							GO0005576	extracellular region	cellular component
							GO0005615	extracellular space	cellular component
AAEL012552-RA	122.2796	1.7577	0.0517	NADH ubiquinone oxidoreductase	protein_coding	supercont1.710:526674-553745:1	GO0042773	ATP synthesis coupled electron transport	biological process
							GO0016651	oxidoreductase activity acting on NADPH	molecular function
							GO0009055	electron carrier activity	molecular function
							GO0016020	membrane	cellular component
							GO0008137	NADH dehydrogenase ubiquinone activity	molecular function
							GO0055114	oxidation reduction process	biological process
							GO0016491	oxidoreductase activity	molecular function
							GO0051536	ironsulfur cluster binding	molecular function
AAEL012579-RA	384.1575	1.5634	0.084	aspartate aminotransferase	protein_coding	supercont1.713:546439-562518:-1	GO0009058	biosynthetic process	biological process
							GO0006520	cellular amino acid metabolic process	biological process
							GO0008483	transaminase activity	molecular function
							GO0030170	pyridoxal phosphate binding	molecular function
							GO0003824	catalytic activity	molecular function
AAEL012585-RA	15379.7732	0.6318	0.0316	60S ribosomal protein L7	protein_coding	supercont1.714:501990-513114:1	NA	NA	NA
AAEL012608-RA	189.3443	0.5092	0.0394	conserved hypothetical protein	protein_coding	supercont1.716:308412-353848:-1	GO0005515	protein binding	molecular function
							GO0005488	binding	molecular function
AAEL012736-RA	7689.5927	0.6905	0.0427	ribosomal protein L15	protein_coding	supercont1.733:257399-258939:1	GO0003735	structural constituent of ribosome	molecular function
							GO0005622	intracellular	cellular component
							GO0006412	translation	biological process
							GO0005840	ribosome	cellular component
AAEL012835-RA	422.0456	1.6005	0.0546	85 kda calcium independent phospholipase A2 (ipla2)	protein_coding	supercont1.747:581106-599913:1	GO0005515	protein binding	molecular function
							GO0006629	lipid metabolic process	biological process
							GO0008152	metabolic process	biological process
AAEL012987-RA	265.2928	0.7586	0.0287	hypothetical protein	protein_coding	supercont1.772:197862-236163:1	GO0048024	regulation of mRNA splicing via spliceosome	biological process
							GO0005634	nucleus	cellular component
AAEL013069-RA	22813.6526	0.5686	0.0334	receptor for activated protein kinase c (rack1)	protein_coding	supercont1.786:363861-371225:1	GO0005515	protein binding	molecular function
AAEL013086-RA	230.174	0.9043	0.0529	hypothetical protein	protein_coding	supercont1.788:325354-339017:1	GO0003676	nucleic acid binding	molecular function
							GO0005634	nucleus	cellular component
							GO0046872	metal ion binding	molecular function
							GO0008270	zinc ion binding	molecular function
AAEL013220-RA	217.4774	-0.6578	0.0843	conserved hypothetical protein	protein_coding	supercont1.808:403421-404625:-1	NA	NA	NA
AAEL013450-RA	134.1986	0.9609	0.0261	conserved hypothetical protein	protein_coding	supercont1.847:251802-269715:1	GO0005634	nucleus	cellular component
							GO0005737	cytoplasm	cellular component
AAEL013536-RA	18931.1616	0.4037	0.0576	ubiquitin (ribosomal protein L40)	protein_coding	supercont1.864:273878-285729:-1	GO0006412	translation	biological process
							GO0005622	intracellular	cellular component
							GO0005515	protein binding	molecular function
							GO0003735	structural constituent of ribosome	molecular function
							GO0005840	ribosome	cellular component
AAEL013694-RA	1127.4205	1.4647	0.0291	40S ribosomal protein SA	protein_coding	supercont1.896:279618-282706:1	GO0000028	ribosomal small subunit assembly	biological process
							GO0005622	intracellular	cellular component
							GO0006412	translation	biological process
							GO0030529	ribonucleoprotein complex	cellular component
							GO0005840	ribosome	cellular component
							GO0003735	structural constituent of ribosome	molecular function
							GO0022627	cytosolic small ribosomal subunit	cellular component
							GO0005737	cytoplasm	cellular component
							GO0015935	small ribosomal subunit	cellular component
AAEL013904-RA	289.3681	1.1236	0.0951	3 hydroxyisobutyrate dehydrogenase	protein_coding	supercont1.957:58120-73356:-1	GO0016616	oxidoreductase activity acting on the CHOH group of donors NAD or NADP as acceptor	molecular function
							GO0006098	pentosephosphate shunt	biological process
							GO0051287	NAD binding	molecular function
							GO0016491	oxidoreductase activity	molecular function
							GO0006573	valine metabolic process	biological process
							GO0050662	coenzyme binding	molecular function
							GO0004616	phosphogluconate dehydrogenase decarboxylating activity	molecular function
							GO0008442	3hydroxyisobutyrate dehydrogenase activity	molecular function
							GO0055114	oxidation reduction process	biological process
AAEL013966-RA	1002.4211	0.7278	0.084	ATP dependent clp protease ATP binding subunit clpx	protein_coding	supercont1.972:87923-203142:1	GO0005524	ATP binding	molecular function
							GO0006457	protein folding	biological process
							GO0051082	unfolded protein binding	molecular function
AAEL014168-RA	164.1179	0.7821	0.0597	conserved hypothetical protein	protein_coding	supercont1.1025:248870-268297:-1	GO0046872	metal ion binding	molecular function
AAEL014252-RA	289.543	1.2935	0.0238	sulfite reductase	protein_coding	supercont1.1050:280440-282305:1	GO0016491	oxidoreductase activity	molecular function
							GO0046872	metal ion binding	molecular function
							GO0055114	oxidation reduction process	biological process
							GO0030151	molybdenum ion binding	molecular function
							GO0020037	heme binding	molecular function
							GO0009055	electron carrier activity	molecular function
AAEL014295-RA	227.6695	0.3385	0.0795	conserved hypothetical protein	protein_coding	supercont1.1060:246770-248201:-1	GO0005681	spliceosomal complex	cellular component
							GO0000398	mRNA splicing via spliceosome	biological process
AAEL014310-RA	159.0399	1.4083	0.0961	hypothetical protein	protein_coding	supercont1.1067:120192-127999:1	NA	NA	NA
AAEL014317-RA	117.9716	-0.4424	0.0633	conserved hypothetical protein	protein_coding	supercont1.1068:128467-134234:-1	NA	NA	NA
AAEL014331-RA	89.3799	1.2029	0.0931	protein phosphatase 2c	protein_coding	supercont1.1076:72430-75595:-1	GO0006470	protein dephosphorylation	biological process
							GO0004722	protein serinethreonine phosphatase activity	molecular function
							GO0003824	catalytic activity	molecular function
AAEL014348-RB	280.1907	-1.201	0.0517	Caspase (Short)	protein_coding	supercont1.1085:89022-89923:1	GO0006915	apoptotic process	biological process
							GO0006508	proteolysis	biological process
							GO0008234	cysteinetype peptidase activity	NA
							GO0004197	cysteinetype endopeptidase activity	NA
AAEL014355-RA	63.3885	-0.9365	0.0332	symbol putative	protein_coding	supercont1.1085:39474-66111:-1	NA	NA	NA
AAEL014578-RA	75.6772	1.1445	0.0478	ssm4 protein	protein_coding	supercont1.1172:194764-197341:-1	NA	NA	NA
AAEL014689-RA	936.5329	1.304	0.0671	NADPH cytochrome P450	protein_coding	supercont1.1220:210719-213016:-1	GO0016491	oxidoreductase activity	molecular function
							GO0055114	oxidation reduction process	biological process
AAEL014795-RA	81.3391	1.1012	0.0466	hypothetical protein	protein_coding	supercont1.1276:86398-87730:-1	NA	NA	NA
AAEL014796-RA	60.9253	1.4505	0.0453	translation elongation factor g	protein_coding	supercont1.1276:37918-51259:-1	GO0003924	GTPase activity	molecular function
								GTP binding	molecular function
AAEL014828-RA	1031.322	-0.4587	0.0476	hypothetical protein	protein_coding	supercont1.1282:136270-145845:-1	NA	NA	NA
AAEL014931-RA	809.4203	-1.0087	0.0007	sarm1	protein_coding	supercont1.1345:61420-80276:1	GO0007165	signal transduction	biological process
							GO0005515	protein binding	molecular function
							GO0005488	binding	molecular function
AAEL014931-RB	67.2523	-1.1377	0.0517	sarm1	protein_coding	supercont1.1345:4234-80127:1	GO0005488	binding	molecular function
							GO0005515	protein binding	molecular function
							GO0007165	signal transduction	biological process
AAEL015410-RA	455.2999	1.4362	0.0043	AMP deaminase	protein_coding	supercont1.2086:5494-8441:-1	GO0019239	deaminase activity	molecular function
							GO0003876	AMP deaminase activity	molecular function
							GO0009168	purine ribonucleoside monophosphate biosynthetic process	biological process
							GO0032264	IMP salvage	biological process
AAEL017082-RA	178.6527	0.666	0.0718	hypothetical protein	protein_coding	supercont1.34:1706678-1715636:-1	GO0003676	nucleic acid binding	molecular function
							GO0008270	zinc ion binding	molecular function
							GO0000166	nucleotide binding	molecular function
AAEL017096-RA	40003.0789	1.21	0.0041	hypothetical protein	protein_coding	supercont1.32:3146741-3148132:1	GO0003746	translation elongation factor activity	molecular function
							GO0005737	cytoplasm	cellular component
							GO0003924	GTPase activity	molecular function
							GO0006414	translational elongation	biological process
							GO0005525	GTP binding	molecular function
AAEL017226-RA	5365.1894	0.8364	0.084	hypothetical protein	protein_coding	supercont1.417:128531-162937:-1	GO0005975	carbohydrate metabolic process	biological process
							GO0030246	carbohydrate binding	molecular function
							GO0003824	catalytic activity	molecular function
							GO0004553	hydrolase activity hydrolyzing Oglycosyl compounds	molecular function
AAEL017424-RA	113.2008	0.885	0.0661	hypothetical protein	protein_coding	supercont1.789:43872-65247:-1	GO0008270	zinc ion binding	molecular function
							GO0046872	metal ion binding	molecular function
							GO0005634	nucleus	cellular component
							GO0003676	nucleic acid binding	molecular function
AAEL017516-RA	882.6385	1.5151	0.0398	hypothetical protein	protein_coding	supercont1.210:622979-653120:-1	GO0005840	ribosome	cellular component
							GO0006412	translation	biological process
							GO0000166	nucleotide binding	molecular function
							GO0003735	structural constituent of ribosome	molecular function
							GO0005622	intracellular	cellular component
AAEL017530-RA	152.7085	1.5527	0.0529	hypothetical protein	protein_coding	supercont1.4383:2031-3347:-1	NA	NA	NA
AAEL017571-RA	70.8651	-1.5488	0.0476	hypothetical protein	protein_coding	supercont1.50:1773295-1782041:-1	NA	NA	NA
AAEL017587-RA	1859.3538	-1.4866	0.0484	18S_rRNA	rRNA	supercont1.836:274088-276042:-1	NA	NA	NA
AAEL017590-RA	62.6708	-1.5578	0.0353	Metazoan signal recognition particle RNA	SRP_RNA	supercont1.50:1768507-1768803:1	NA	NA	NA
AAEL017592-RA	2206.0842	-1.5095	0.0482	18S_rRNA	rRNA	supercont1.836:231074-233028:-1	NA	NA	NA
AAEL017598-RA	382.7528	-1.4426	0.0316	18S_rRNA	rRNA	supercont1.790:312009-314539:1	NA	NA	NA
AAEL017600-RA	823.7182	-1.4483	0.0535	18S_rRNA	rRNA	supercont1.836:62380-64337:-1	NA	NA	NA
AAEL017614-RA	1784.5893	-1.4824	0.0485	18S_rRNA	rRNA	supercont1.836:93114-95069:-1	NA	NA	NA
AAEL017615-RA	85.0674	-1.2541	0.0661	18S_rRNA	rRNA	supercont1.204:1479462-1481578:-1	NA	NA	NA
AAEL017644-RA	1594.2503	-1.4746	0.0517	18S_rRNA	rRNA	supercont1.836:291336-293290:-1	NA	NA	NA
AAEL017652-RA	718.0777	-1.5109	0.0476	18S_rRNA	rRNA	supercont1.836:170679-172632:-1	NA	NA	NA
AAEL017654-RA	1017.3133	-1.4929	0.0508	18S_rRNA	rRNA	supercont1.836:248269-250193:-1	NA	NA	NA
AAEL017671-RA	912.1897	-1.4942	0.0508	18S_rRNA	rRNA	supercont1.836:136197-138151:-1	NA	NA	NA
AAEL017686-RA	1653.1034	-1.4652	0.0531	18S_rRNA	rRNA	supercont1.836:75835-77789:-1	NA	NA	NA
AAEL017706-RA	1448.656	-1.4616	0.0517	18S_rRNA	rRNA	supercont1.487:147761-149715:1	NA	NA	NA
AAEL017714-RA	1340.729	-1.5021	0.0492	18S_rRNA	rRNA	supercont1.836:179299-181253:-1	NA	NA	NA
AAEL017721-RA	1294.913	-1.4993	0.0508	18S_rRNA	rRNA	supercont1.836:84483-86437:-1	NA	NA	NA
AAEL017752-RA	1601.7968	-1.4733	0.0529	18S_rRNA	rRNA	supercont1.836:118964-120918:-1	NA	NA	NA
AAEL017755-RA	1165.2194	-1.493	0.0508	18S_rRNA	rRNA	supercont1.836:110352-112306:-1	NA	NA	NA
AAEL017766-RA	1940.1982	-1.4606	0.0528	18S_rRNA	rRNA	supercont1.836:4472-6743:-1	NA	NA	NA
AAEL017771-RA	747.795	-1.4738	0.0501	18S_rRNA	rRNA	supercont1.836:17472-18899:-1	NA	NA	NA
AAEL017780-RA	1116.5062	-1.3283	0.0874	18S_rRNA	rRNA	supercont1.836:33327-35378:-1	NA	NA	NA
AAEL017782-RA	1121.3293	-1.5112	0.0476	18S_rRNA	rRNA	supercont1.836:265478-267432:-1	NA	NA	NA
AAEL017784-RA	1553.3984	-1.4876	0.0517	18S_rRNA	rRNA	supercont1.371:279986-281940:-1	NA	NA	NA
AAEL017788-RA	1343.2731	-1.4511	0.0609	18S_rRNA	rRNA	supercont1.836:153443-155397:-1	NA	NA	NA
AAEL017810-RA	1535.428	-1.4833	0.0495	18S_rRNA	rRNA	supercont1.836:205188-207142:-1	NA	NA	NA
AAEL017815-RA	2531.474	-1.4854	0.0492	18S_rRNA	rRNA	supercont1.836:222440-224394:-1	NA	NA	NA
AAEL017816-RA	1211.4545	-1.4971	0.0484	18S_rRNA	rRNA	supercont1.836:187930-189884:-1	NA	NA	NA
AAEL017845-RA	1643.1985	-1.4849	0.0508	18S_rRNA	rRNA	supercont1.836:213803-215757:-1	NA	NA	NA
AAEL017854-RA	1314.9907	-1.4991	0.0484	18S_rRNA	rRNA	supercont1.836:127578-129532:-1	NA	NA	NA
AAEL017858-RA	1154.8963	-1.4794	0.0491	18S_rRNA	rRNA	supercont1.836:144822-146776:-1	NA	NA	NA
AAEL017877-RA	911.586	-1.4794	0.0508	18S_rRNA	rRNA	supercont1.836:101733-103687:-1	NA	NA	NA
AAEL017880-RA	2068.5238	-1.4937	0.0508	18S_rRNA	rRNA	supercont1.836:360087-362041:-1	NA	NA	NA
AAEL017891-RA	951.3763	-1.4937	0.0484	18S_rRNA	rRNA	supercont1.836:299995-301948:-1	NA	NA	NA
AAEL017893-RA	1213.6247	-1.5078	0.0476	18S_rRNA	rRNA	supercont1.836:196553-198507:-1	NA	NA	NA
AAEL017902-RA	2039.6092	-1.4868	0.0508	18S_rRNA	rRNA	supercont1.836:162061-164013:-1	NA	NA	NA
AAEL017907-RA	1322.3281	-1.5335	0.0427	18S_rRNA	rRNA	supercont1.120:365251-367205:1	NA	NA	NA
AAEL017915-RA	1809.0701	-1.4831	0.0508	18S_rRNA	rRNA	supercont1.836:71014-72972:-1	NA	NA	NA
AAEL017944-RA	1350.4572	-1.4729	0.0517	18S_rRNA	rRNA	supercont1.836:47040-48994:-1	NA	NA	NA
AAEL017951-RA	1123.2772	-1.5101	0.0478	18S_rRNA	rRNA	supercont1.836:239697-241602:-1	NA	NA	NA
AAEL017953-RA	1584.7829	-1.4965	0.0501	18S_rRNA	rRNA	supercont1.836:282707-284661:-1	NA	NA	NA
AAEL017964-RA	1145.065	-1.5212	0.0476	18S_rRNA	rRNA	supercont1.836:256867-258821:-1	NA	NA	NA
AAEL018179-RA	68.9364	1.2687	0.0528	hypothetical protein	protein_coding	supercont1.396:1154781-1189652:1	GO0005515	protein binding	molecular function
AAEL018256-RA	135.1462	1.1816	0.0808	hypothetical protein	protein_coding	supercont1.795:394071-467847:-1	GO0003676	nucleic acid binding	molecular function
							GO0008270	zinc ion binding	molecular function
AAEL018469-RA	1794.2765	-1.5412	0.0563	28S_rRNA	rRNA	supercont1.371:283612-286804:-1	NA	NA	NA
AAEL018527-RA	62.6914	-1.7811	0.0177	Metazoan signal recognition particle RNA	SRP_RNA	supercont1.50:1816250-1816546:1	NA	NA	NA
AAEL018568-RA	92.6427	-1.578	0.0427	Metazoan signal recognition particle RNA	SRP_RNA	supercont1.50:1773307-1773603:-1	NA	NA	NA
AAEL018653-RA	1885.7075	-1.3164	0.0987	28S_rRNA	rRNA	supercont1.156:488632-495622:-1	NA	NA	NA
