# Supplementary material for: Individual co-variation between viral RNA load and gene expression reveals novel host factors during early dengue virus infection of the Aedes aegypti midgut
Source: PLoS Negl Trop Dis. 2017 Dec 19;11(12):e0006152. doi: 10.1371/journal.pntd.0006152 (PMC5752042; doi:10.1371/journal.pntd.0006152)
Supplement: S3 Table — (XLSX) [file pntd.0006152.s007.xlsx]

## Sheet: TableS3_corDay1
Ae. aegypti transcript	Median counts	Log2FC	P value	VectorBase Annotation	Protein coding	Supercontig position	GO accession number	GO term name	GO domain
AAEL002636-RA	357.1903	-0.3723	0.019	conserved hypothetical protein	protein coding	supercont1.62:2199081-2270219:-1	NA	NA	NA
AAEL005023-RA	285.1348	0.1822	0.0378	hypothetical protein	protein coding	supercont1.139:383945-424789:-1	GO0008270	zinc ion binding	molecular function
AAEL005149-RA	68.9035	0.8611	0.0903	liprin beta1 putative	protein coding	supercont1.143:750295-767211:1	GO0005515	protein binding	molecular function
							GO0007528	neuromuscular junction development	biological process
AAEL005368-RA	155.0914	0.2644	0.0916	hypothetical protein	protein coding	supercont1.152:657266-676500:1	GO0006355	regulation of transcription DNA templated	biological process
							GO0006352	DNA templated transcription initiation	biological process
							GO0008270	zinc ion binding	molecular function
							GO0017025	TBP class protein binding	molecular function
AAEL007204-RA	1914.3156	0.5987	0.0955	conserved hypothetical protein	protein coding	supercont1.243:957570-987253:1	GO0008237	metallopeptidase activity	NA
							GO0006508	proteolysis	biological process
							GO0008270	zinc ion binding	molecular function
AAEL010168-RB	337.5318	0.6968	0.0049	40S ribosomal protein S2	protein coding	supercont1.458:871856-873459:-1	GO0003735	structural constituent of ribosome	molecular function
							GO0005840	ribosome	cellular component
							GO0015935	small ribosomal subunit	cellular component
							GO0006412	translation	biological process
							GO0003723	RNA binding	molecular function
AAEL010169-RA	2276.2464	0.5529	0.0895	conserved hypothetical protein	protein coding	supercont1.458:872409-872953:1	NA	NA	NA
AAEL012576-RB	113.3513	0.9265	0.027	pyruvate kinase	protein coding	supercont1.713:254753-292536:1	GO0006096	glycolytic process	biological process
							GO0030955	potassium ion binding	molecular function
							GO0004743	pyruvate kinase activity	molecular function
							GO0000287	magnesium ion binding	molecular function
							GO0003824	catalytic activity	molecular function
AAEL012961-RA	74.1123	0.5693	0.0955	vacuolar protein sorting 26 vps26	protein coding	supercont1.768:215195-267134:-1	NA	NA	NA
AAEL014059-RA	1096.8811	0.7119	0.0759	ancient conserved domain protein 2 (cyclin m2)	protein coding	supercont1.998:43830-47296:-1	NA	NA	NA
AAEL017435-RA	289.2005	0.3251	0.0482	hypothetical protein	protein coding	supercont1.991:46418-68324:1	GO0005515	protein binding	molecular function
