# Supplementary material for: Individual co-variation between viral RNA load and gene expression reveals novel host factors during early dengue virus infection of the Aedes aegypti midgut
Source: PLoS Negl Trop Dis. 2017 Dec 19;11(12):e0006152. doi: 10.1371/journal.pntd.0006152 (PMC5752042; doi:10.1371/journal.pntd.0006152)
Supplement: S4 Table — (XLSX) [file pntd.0006152.s008.xlsx]

## Sheet: TableS4_corDay4
Ae. aegypti transcript	Median counts	Log2FC	P value cor	VectorBase Annotation	Protein coding	Supercontig position	GO accession number	GO term name	GO domain
AAEL000293-RA	478.252	0.526	0.0888	ebna2 binding protein P100	protein coding	supercont1.5:4654483-4692349:1	GO0031047	gene silencing by RNA	biological process
							GO0016442	RISC complex	cellular component
							GO0035194	post transcriptional gene silencing by RNA	biological process
							GO0003712	transcription cofactor activity	molecular function
AAEL001194-RA	1040.653	0.5521	0.0518	fatty acid synthase	protein coding	supercont1.24:871317-931315:-1	GO0031177	phosphopantetheine binding	molecular function
							GO0004312	fatty acid synthase activity	molecular function
							GO0004314	[acylcarrierprotein] Smalonyltransferase activity	molecular function
							GO0004313	[acylcarrierprotein] Sacetyltransferase activity	molecular function
							GO0016295	myristoyl[acylcarrierprotein] hydrolase activity	molecular function
							GO0004317	3hydroxypalmitoyl[acylcarrierprotein] dehydratase activity	molecular function
							GO0004315	3oxoacyl[acylcarrierprotein] synthase activity	molecular function
							GO0055114	oxidation reduction process	biological process
							GO0008270	zinc ion binding	molecular function
							GO0016296	palmitoyl[acylcarrierprotein] hydrolase activity	molecular function
							GO0016740	transferase activity	molecular function
							GO0004316	3oxoacyl[acylcarrierprotein] reductase NADPH activity	molecular function
							GO0009058	biosynthetic process	biological process
							GO0003824	catalytic activity	molecular function
							GO0016491	oxidoreductase activity	molecular function
							GO0008152	metabolic process	biological process
							GO0004319	enoyl[acylcarrierprotein] reductase NADPH Bspecific activity	molecular function
							GO0016297	acyl[acylcarrierprotein] hydrolase activity	molecular function
							GO0004320	oleoyl[acylcarrierprotein] hydrolase activity	molecular function
							GO0016788	hydrolase activity acting on ester bonds	molecular function
AAEL001312-RA	277.802	-0.5327	0.0772	cytochrome P450	protein coding	supercont1.29:3467135-3468798:1	GO0005506	iron ion binding	molecular function
							GO0055114	oxidation reduction process	biological process
							GO0016705	oxidoreductase activity acting on paired donors with incorporation or reduction of molecular oxygen	molecular function
							GO0020037	heme binding	molecular function
AAEL001959-RA	1893.2605	-0.3695	0.0305	conserved hypothetical protein	protein coding	supercont1.47:2836423-2854845:1	NA	NA	NA
AAEL002467-RA	437.6762	-0.7216	0.077	conserved hypothetical protein	protein coding	supercont1.58:1261882-1263616:1	GO0008061	chitin binding	molecular function
							GO0006030	chitin metabolic process	biological process
							GO0005576	extracellular region	cellular component
AAEL002703-RA	438.3179	0.2107	0.0286	pyridoxamine 5' phosphate oxidase	protein coding	supercont1.65:2800078-2801356:-1	GO0010181	FMN binding	molecular function
							GO0008615	pyridoxine biosynthetic process	biological process
							GO0004733	pyridoxaminephosphate oxidase activity	molecular function
							GO0016638	oxidoreductase activity acting on the CHNH2 group of donors	molecular function
							GO0055114	oxidation reduction process	biological process
							GO0016491	oxidoreductase activity	molecular function
AAEL002748-RA	382.7619	0.6075	0.0782	aspartyl tRNA synthetase	protein coding	supercont1.66:2861535-2865585:1	GO0004815	aspartate tRNA ligase activity	molecular function
							GO0005737	cytoplasm	cellular component
							GO0005524	ATP binding	molecular function
							GO0004812	aminoacyl tRNA ligase activity	molecular function
							GO0000166	nucleotide binding	molecular function
							GO0006422	aspartyl tRNA aminoacylation	biological process
							GO0003676	nucleic acid binding	molecular function
							GO0006418	tRNA aminoacylation for protein translation	biological process
AAEL002848-RA	67.3151	-0.9383	0.0037	tubulin beta chain	protein coding	supercont1.69:2137920-2144560:1	GO0007017	microtubulebased process	biological process
							GO0005874	microtubule	cellular component
							GO0003924	GTPase activity	molecular function
							GO0005200	structural constituent of cytoskeleton	molecular function
							GO0005525	GTP binding	molecular function
							GO0051258	protein polymerization	biological process
							GO0043234	protein complex	cellular component
							GO0006184	obsolete GTP catabolic process	biological process
AAEL003078-RA	264.4941	0.5212	0.0065	conserved hypothetical protein	protein coding	supercont1.76:1147840-1182225:-1	NA	NA	NA
AAEL003641-RA	123.8861	-0.7065	0.0772	sodium chloride dependent amino acid transporter	protein coding	supercont1.93:144516-153100:-1	GO0005328	neurotransmitter sodium symporter activity	molecular function
							GO0016021	integral component of membrane	cellular component
							GO0006836	neurotransmitter transport	biological process
AAEL003723-RA	149.5477	-0.9736	0.0024	C Type Lysozyme (Lys A)	protein coding	supercont1.95:85953-86473:1	GO0003796	lysozyme activity	molecular function
AAEL004092-RA	336.024	0.4879	0.06	deoxyribonuclease I putative	protein coding	supercont1.107:2304440-2317464:-1	GO0016787	hydrolase activity	molecular function
							GO0046872	metal ion binding	molecular function
							GO0003676	nucleic acid binding	molecular function
AAEL006342-RA	1817.7846	0.3557	0.067	epoxide hydrolase	protein coding	supercont1.201:1485435-1496340:1	GO0003824	catalytic activity	molecular function
AAEL007433-RA	97.1874	-0.332	0.0548	conserved hypothetical protein	protein coding	supercont1.255:923928-924902:1	NA	NA	NA
AAEL007992-RA	139.7826	-0.6746	0.0377	trypsin putative	protein coding	supercont1.293:143475-153889:1	GO0006508	proteolysis	biological process
							GO0003824	catalytic activity	molecular function
							GO0004252	serine type endopeptidase activity
AAEL008364-RA	114.2483	-0.7792	0.0071	Serine Protease Inhibitor (serpin)likely cleavage at S S	protein coding	supercont1.320:451734-481311:-1	GO0005615	extracellular space	cellular component
AAEL008424-RA	599.8034	-0.5808	0.0415	sodium chloride dependent amino acid transporter	protein coding	supercont1.324:307183-363811:-1	GO0005328	neurotransmitter sodium symporter activity	molecular function
							GO0006836	neurotransmitter transport	biological process
							GO0016021	integral component of membrane	cellular component
AAEL008473-RA	110.9854	-0.7463	0.0472	cysteine rich venom protein putative	protein coding	supercont1.328:1045983-1047874:1	GO0005576	extracellular region	cellular component
AAEL008607-RA	105.4599	-0.7747	0.0157	tep3	protein coding	supercont1.334:522166-600576:-1	GO0005615	extracellular space	cellular component
							GO0004866	endopeptidase inhibitor activity	molecular function
							GO0005576	extracellular region	cellular component
AAEL008646-RA	75.5447	-1.4251	0	fibrinogen and fibronectin	protein coding	supercont1.338:738521-740410:-1	NA	NA	NA
AAEL008658-RA	93.376	-0.6666	0.0843	leucine rich immune protein (TM)	protein coding	supercont1.339:240917-243292:1	GO0005515	protein binding	molecular function
AAEL008802-RA	153.2978	-0.5716	0.0765	conserved hypothetical protein	protein coding	supercont1.349:829611-843453:-1	NA	NA	NA
AAEL009985-RA	16358.7331	-0.727	0.0411	conserved hypothetical protein	protein coding	supercont1.444:317179-318039:1	NA	NA	NA
AAEL010555-RA	117.3725	0.7085	0.024	sterol regulatory element binding protein	protein coding	supercont1.487:342602-353086:1	GO0046983	protein dimerization activity	molecular function
AAEL010571-RA	136.2191	0.2858	0.0644	conserved hypothetical protein	protein coding	supercont1.487:411697-412920:1	NA	NA	NA
AAEL010668-RA	133.9698	-0.7531	0.0373	quinone oxidoreductase	protein coding	supercont1.495:270358-296387:-1	GO0008270	zinc ion binding	molecular function
							GO0055114	oxidation reduction process	biological process
							GO0016491	oxidoreductase activity	molecular function
AAEL012014-RA	310.9769	-0.8028	0.0289	l lactate dehydrogenase	protein coding	supercont1.644:224254-239202:1	GO0016491	oxidoreductase activity	molecular function
							GO0005975	carbohydrate metabolic process	biological process
							GO0016616	oxidoreductase activity acting on the CHOH group of donors NAD or NADP as acceptor	molecular function
							GO0044262	cellular carbohydrate metabolic process	biological process
							GO0003824	catalytic activity	molecular function
							GO0019752	carboxylic acid metabolic process	biological process
							GO0005737	cytoplasm	cellular component
							GO0055114	oxidation reduction process	biological process
							GO0004459	L lactate dehydrogenase activity	molecular function
AAEL013458-RA	166.9445	-0.9782	0.0024	glutamine synthetase 1 2 (glutamate amonia ligase) (gs)	protein coding	supercont1.848:228993-261457:1	GO0004356	glutamate ammonia ligase activity	molecular function
							GO0006542	glutamine biosynthetic process	biological process
							GO0003824	catalytic activity	molecular function
							GO0006807	nitrogen compound metabolic process	biological process
AAEL014104-RA	118.6412	0.2137	0.0659	conserved hypothetical protein	protein coding	supercont1.1008:49519-64988:-1	NA	NA	NA
AAEL017516-RA	1527.0696	0.4664	0.0953	hypothetical protein	protein coding	supercont1.210:622979-653120:-1	GO0005840	ribosome	cellular component
							GO0000166	nucleotide binding	molecular function
							GO0003735	structural constituent of ribosome	molecular function
							GO0006412	translation	biological process
							GO0005622	intracellular	cellular component
AAEL018219-RA	783.8986	-0.4975	0.0885	hypothetical protein	protein coding	supercont1.593:45766-469741:1	GO0005515	protein binding	molecular function
AAEL018257-RA	76.1825	0.6633	0.0058	hypothetical protein	protein coding	supercont1.799:319774-349169:1	GO0003676	nucleic acid binding	molecular function
							GO0046872	metal ion binding	molecular function
