# Supplementary material for: Individual co-variation between viral RNA load and gene expression reveals novel host factors during early dengue virus infection of the Aedes aegypti midgut
Source: PLoS Negl Trop Dis. 2017 Dec 19;11(12):e0006152. doi: 10.1371/journal.pntd.0006152 (PMC5752042; doi:10.1371/journal.pntd.0006152)
Supplement: S5 Table — The table shows the 7,637 mosquito transcripts detected in the midgut at both day 1 and day 4 post exposure to DENV, after filtering for a median count > 50. Candidate transcripts identified by pairwise analysis (S2 Table) are highlighted in blue and candidate transcripts identified by correlation analysis (S3 and S4 Tables) are highlighted in red, according to the color code in Fig 2. (XLS) [file pntd.0006152.s009.xls]

## Sheet: TableS5
	Pairwise analysis							Correlation analysis
	Day 1 post exposure			Day 4 post exposure				Day 1 post exposure			Day 4 post exposure
Ae. aegypti transcript	Median counts	Log2FC	P value	Median counts	Log2FC	P value		Median counts	Log2FC	P value	Median counts	Log2FC	P value
AAEL000001-RA	89.8014	0.6775	0.4982	504.2304	0.0951	0.9998		96.7227	-0.0948	0.9929	556.5348	-0.0044	0.9992
AAEL000003-RA	180.3591	-0.1283	0.939	266.9721	0.1823	0.9998		187.5245	0.0548	0.9961	266.9721	-0.1021	0.946
AAEL000004-RA	193.8155	0.4312	0.7083	448.3476	0.3003	0.9998		239.1795	-0.1675	0.9757	467.0043	-0.0448	0.9852
AAEL000005-RB	66.6913	-0.1968	0.7857	52.8402	-0.0933	0.9998		64.6104	-0.0646	0.9914	51.6314	0.1639	0.8158
AAEL000008-RA	383.1852	-0.211	0.6652	331.7594	0.0496	0.9998		372.6381	0.0471	0.9918	324.5443	0.0295	0.9814
AAEL000010-RA	9589.4584	0.105	0.8295	11155.5115	-0.1694	0.9998		9754.3472	-0.0603	0.9825	10489.2744	0.081	0.9592
AAEL000011-RA	118.8092	-0.1614	0.7867	115.3468	-0.0022	0.9998		109.7357	0.0122	0.999	106.7032	-0.0406	0.9897
AAEL000013-RA	135.5495	0.1095	0.8117	128.0724	0.2247	0.9998		138.9098	-0.0607	0.9825	131.8249	0.0653	0.9488
AAEL000015-RA	287.8815	0.2052	0.824	215.6305	-0.05	0.9998		315.1576	0.0193	0.9983	215.6305	0.0512	0.9898
AAEL000016-RA	NA	NA	NA	105.1811	-0.1325	0.9998		50.8301	0.0594	0.9954	105.1811	0.1989	0.7956
AAEL000017-RA	NA	NA	NA	NA	NA	NA		64.1281	0.125	0.9914	NA	NA	NA
AAEL000020-RA	508.2148	-0.1047	0.8636	519.5948	0.0571	0.9998		490.6157	-0.136	0.8927	519.5948	0.0604	0.969
AAEL000022-RA	482.5376	0.0599	0.9508	269.1426	0.0396	0.9998		461.4734	-0.2693	0.7049	269.1426	0.0457	0.9754
AAEL000032-RB	14886.5833	1.0122	0.0246	30661.1388	-0.0338	0.9998		17327.8197	0.2228	0.8064	30661.1388	0.1138	0.9324
AAEL000032-RC	255.9676	1.0605	0.0031	458.3861	-0.0528	0.9998		286.1123	0.0775	0.9886	458.3861	0.1832	0.7244
AAEL000033-RA	71.3584	-0.0181	0.9848	83.9189	-0.1269	0.9998		70.5004	-0.0086	0.9993	82.3425	-0.0412	0.9831
AAEL000034-RA	79.4499	0.237	0.89	NA	NA	NA		71.4912	-0.0721	0.9944	NA	NA	NA
AAEL000038-RA	156.2525	0.085	0.9664	64.6113	0.3132	0.9998		156.2525	0.3184	0.8744	87.6606	-0.5058	0.3898
AAEL000042-RA	82.7898	0.1589	0.8076	103.9678	0.0256	0.9998		88.6171	-0.1354	0.922	103.9678	-0.084	0.9024
AAEL000044-RA	8337.9418	-0.2053	0.9208	895.9953	0.2096	0.9998		4448.1594	0.1549	0.9879	987.0147	0.0972	0.9844
AAEL000044-RB	156.4391	-0.1054	0.9636	NA	NA	NA		88.2067	0.0857	0.9939	NA	NA	NA
AAEL000045-RA	438.3754	-0.3615	0.3496	230.9548	0.2693	0.9998		402.8926	0.2204	0.5815	241.5566	-0.1029	0.8929
AAEL000046-RA	58.6313	0.3432	0.7341	184.1901	-0.0079	0.9998		56.2632	-0.2404	0.9151	184.1901	0.0026	0.9992
AAEL000049-RA	2213.169	-0.3924	0.496	487.5713	0.1881	0.9998		2160.4676	0.0273	0.9982	487.5713	-0.0739	0.9786
AAEL000050-RA	331.3093	-0.2248	0.7358	265.6735	0.1902	0.9998		331.3093	-0.108	0.9627	263.9402	0.0301	0.9954
AAEL000051-RA	59.4873	0.0832	0.9736	NA	NA	NA		59.4873	0.4425	0.7921	NA	NA	NA
AAEL000055-RA	634.8554	-0.4074	0.4464	290.7945	0.0822	0.9998		552.9062	-0.0407	0.9945	298.5941	-0.1032	0.9478
AAEL000062-RA	164.7236	0.7405	0.4624	223.4153	-0.0635	0.9998		196.1293	0.1801	0.9785	205.4404	-0.1055	0.9797
AAEL000065-RA	54.3253	-0.1538	0.8777	NA	NA	NA		54.3253	-0.2886	0.728	NA	NA	NA
AAEL000068-RA	12857.9457	0.1161	0.8295	19230.7934	-0.1384	0.9998		13074.4936	-0.1194	0.9215	19097.9015	0.0937	0.9624
AAEL000077-RA	959.0366	-0.0237	0.9813	1270.8394	-0.0742	0.9998		959.0366	0.0751	0.9883	1295.871	0.0048	0.9992
AAEL000080-RA	6233.8627	0.2071	0.9204	50.8523	0.4195	0.9998		7076.5034	0.5267	0.6874	NA	NA	NA
AAEL000081-RA	829.4997	0.5209	0.4443	1124.4429	-0.074	0.9998		890.5664	0.0648	0.9929	1124.4429	-0.0363	0.9786
AAEL000084-RA	1557.6191	0.2188	0.5351	1096.4291	-0.0528	0.9998		1588.165	-0.0269	0.9939	1096.4291	0.0768	0.8269
AAEL000088-RA	422.8309	-0.0333	0.9736	472.6611	-0.0723	0.9998		427.268	-0.0138	0.9983	467.4618	-0.0813	0.7646
AAEL000090-RA	5286.0451	-0.0989	0.9141	2615.1261	0.1149	0.9998		5286.0451	0.1649	0.9336	2567.5894	0.0016	0.9992
AAEL000091-RA	176.5901	-0.2278	0.813	210.0203	0.2191	0.9998		176.5901	-0.0452	0.994	210.0203	-0.0695	0.9819
AAEL000092-RA	2019.492	0.0814	0.9242	1051.8187	-0.2098	0.9998		2061.7023	-0.0295	0.998	1040.0085	0.0871	0.9592
AAEL000093-RA	58.6035	0.6175	0.6342	NA	NA	NA		58.6035	0.4276	0.7822	NA	NA	NA
AAEL000101-RA	4645.2228	0.0779	0.9551	462.7617	-0.1677	0.9998		4534.7477	0.2376	0.8893	462.7617	0.2301	0.9166
AAEL000102-RA	1425.8284	-0.546	0.1309	897.2074	-0.1475	0.9998		1350.8828	-0.0985	0.9481	851.5102	-0.1663	0.9255
AAEL000102-RB	84.1245	-0.5491	0.3729	NA	NA	NA		79.9689	-0.2217	0.8588	NA	NA	NA
AAEL000106-RA	86.1427	0.1001	0.8777	60.2843	0.0374	0.9998		90.1247	-0.1611	0.7921	59.4273	0.0192	0.9947
AAEL000107-RA	65.061	-0.0356	0.9603	77.6085	-0.0713	0.9998		65.061	-0.1259	0.8831	74.7008	-0.0022	0.9992
AAEL000109-RA	1249.8067	-0.1028	0.9369	572.6582	0.5405	0.9998		1249.8067	0.0664	0.9929	583.7553	-0.1772	0.9413
AAEL000116-RA	58.4536	0.0184	0.9887	NA	NA	NA		58.4536	-0.1042	0.9843	53.8748	-0.0618	0.9814
AAEL000118-RA	167.6037	0.0296	0.9694	238.984	0.0736	0.9998		167.6037	-0.0903	0.9764	238.984	0.0079	0.9972
AAEL000119-RA	208.38	-0.302	0.7181	82.8704	0.0942	0.9998		202.8395	-0.0533	0.9939	82.7918	-0.0751	0.9844
AAEL000122-RA	68.5932	-0.228	0.6803	57.8251	-0.0592	0.9998		66.9994	-0.0352	0.9948	57.8251	0.0145	0.9971
AAEL000126-RA	277.6216	1.088	0.0821	317.9684	-0.0225	0.9998		304.56	0.2235	0.9096	317.9684	0.1218	0.969
AAEL000127-RA	535.9515	0.2215	0.8932	111.5889	0.3311	0.9998		535.9515	0.0384	0.9982	114.4321	0.2353	0.897
AAEL000128-RA	2064.4617	0.0528	0.9729	624.2423	0.52	0.9998		2064.4617	0.2719	0.8487	624.8634	0.049	0.9911
AAEL000137-RA	53.2192	0.083	0.9389	53.2315	0.4217	0.9998		54.2193	-0.2618	0.7489	53.2315	-0.0974	0.9831
AAEL000138-RA	688.7976	0.211	0.8136	672.836	-0.0043	0.9998		728.2795	0.0352	0.998	672.836	0.0143	0.9967
AAEL000140-RA	70.7209	0.5771	0.052	105.9233	0.0895	0.9998		82.7085	-0.0157	0.9982	105.9233	0.0676	0.9654
AAEL000143-RA	499.5674	0.0135	0.9856	334.5093	-0.1447	0.9998		499.0631	0.0124	0.9983	327.0109	0.0523	0.9814
AAEL000146-RA	558.9661	-0.1294	0.9378	88.8781	-0.0724	0.9998		511.3277	0.0596	0.9961	80.5776	-0.1285	0.9711
AAEL000147-RA	184.9087	-0.057	0.9749	114.7227	0.4134	0.9998		201.8321	-0.1037	0.9889	118.1201	-0.0847	0.9816
AAEL000149-RA	148.0468	-0.0384	0.9632	90.7537	0.1123	0.9998		148.0468	-0.1238	0.9385	90.7537	-0.0104	0.9974
AAEL000150-RA	705.9159	-0.2757	0.8219	109.6683	0.0113	0.9998		611.0248	0.0587	0.995	112.3152	0.0196	0.9971
AAEL000152-RA	51.3874	1.0134	0.1255	64.8323	-0.1641	0.9998		55.5669	0.0908	0.99	64.8323	0.1638	0.9185
AAEL000157-RA	53.6989	-0.3106	0.4351	57.3613	-0.4171	0.9998		51.5596	-0.1232	0.9262	54.8341	-0.0075	0.9992
AAEL000159-RA	1109.8299	-0.0373	0.9628	1091.8913	-0.181	0.9998		1018.3917	-0.0435	0.9929	1067.7704	0.0445	0.9769
AAEL000160-RA	160.3778	-0.105	0.846	141.3771	0.0698	0.9998		156.6115	0.0485	0.9889	141.3771	-0.0725	0.9606
AAEL000162-RA	77.045	0.2636	0.7982	71.0946	0.0998	0.9998		79.2152	-0.1178	0.9833	72.575	-0.0344	0.9931
AAEL000163-RA	112.7224	0.2688	0.8117	217.1784	0.0529	0.9998		112.7224	-0.1725	0.9678	219.7578	-0.0114	0.9971
AAEL000164-RA	1686.4846	-0.0533	0.9655	708.341	-0.0154	0.9998		1497.6116	-0.0626	0.9922	696.475	0.1216	0.9478
AAEL000172-RA	255.2433	0.1309	0.8721	303.1973	0.0243	0.9998		255.2433	0.1667	0.8955	303.1973	-0.0067	0.9981
AAEL000173-RA	73.7144	0.4565	0.7567	334.4417	0.0464	0.9998		75.6658	-0.173	0.9825	348.8163	0.0481	0.9829
AAEL000175-RA	2830.8804	-0.0142	0.9856	3909.1764	-0.1297	0.9998		2796.4976	0.0291	0.9961	3803.35	-0.0177	0.9931
AAEL000178-RA	67.4999	0.2711	0.8516	150.2407	0.0649	0.9998		67.4999	-0.2414	0.9355	149.5191	0.0035	0.9992
AAEL000179-RA	1523.4543	-0.2726	0.6163	605.6337	0.1404	0.9998		1437.7944	-0.0239	0.9982	605.6337	-0.0983	0.9624
AAEL000180-RA	218.2596	0.3088	0.7489	334.5093	-0.1588	0.9998		237.1686	-0.2164	0.9215	332.3799	0.0018	0.9992
AAEL000181-RA	60.9995	0.8662	0.3186	108.6627	-0.2911	0.9998		62.8499	0.6204	0.1959	108.6627	0.368	0.677
AAEL000182-RA	1230.4665	0.2051	0.856	1190.9085	-0.127	0.9998		1305.0944	0.0654	0.9929	1168.4919	0.0401	0.9843
AAEL000184-RA	151.0604	-0.3519	0.4443	133.8933	0.0759	0.9998		142.2418	-0.1816	0.7854	133.9698	-0.142	0.8711
AAEL000185-RA	9342.5497	0.0093	0.9881	7349.1779	-0.0101	0.9998		9342.5497	0.0045	0.9993	7205.386	-0.0737	0.9206
AAEL000186-RA	317.3877	-0.5702	0.2981	175.0021	-0.0075	0.9998		294.4204	-0.0662	0.9929	177.2302	-0.1143	0.9361
AAEL000191-RA	3339.4363	-0.4956	0.3756	2796.8956	-0.0707	0.9998		3093.9718	-0.0721	0.9889	2792.9756	0.0386	0.9814
AAEL000194-RA	1338.7931	-0.2844	0.3408	1018.2081	0.0399	0.9998		1201.43	-0.0367	0.9914	1018.2081	-0.0238	0.9886
AAEL000199-RA	394.7661	0.0108	0.9953	684.05	0.343	0.9998		465.9196	-0.0135	0.9993	699.3801	-0.0214	0.9955
AAEL000204-RA	2057.9784	-0.2135	0.7514	1230.6193	0.124	0.9998		1825.9293	0.187	0.8772	1334.2624	0.0285	0.9916
AAEL000206-RA	2026.6472	0.0582	0.9328	1484.5546	-0.3588	0.9998		2090.7209	-0.0466	0.9889	1419.306	0.1546	0.7597
AAEL000208-RA	1333.3883	-0.0712	0.9518	970.1064	0.1111	0.9998		1333.3883	-0.0272	0.9982	972.0599	-0.0171	0.9923
AAEL000210-RA	292.457	0.2463	0.8047	419.0603	-0.0855	0.9998		311.4049	-0.1021	0.9883	411.9252	0.0756	0.9259
AAEL000213-RA	74.4806	-0.4994	0.8003	NA	NA	NA		74.4806	0.2217	0.9706	NA	NA	NA
AAEL000214-RA	237.1111	-0.4127	0.1276	138.2402	0.165	0.9998		233.5459	-0.047	0.9856	140.8303	-0.0756	0.9723
AAEL000215-RA	61.1071	0.5625	0.6479	210.9428	-0.2079	0.9998		64.8346	-0.0585	0.9978	203.1753	0.0013	0.9995
AAEL000219-RA	1454.9217	-0.3537	0.7109	652.1077	0.0875	0.9998		1380.1407	0.1725	0.9557	652.1077	0.1786	0.7294
AAEL000221-RA	624.4891	-0.2867	0.6403	481.4153	0.0286	0.9998		574.5743	-0.0487	0.9929	480.5466	0.0032	0.9992
AAEL000222-RA	118.2954	-0.1777	0.8091	176.3023	0.0816	0.9998		118.2954	0.0074	0.9993	181.6659	0.1292	0.8225
AAEL000223-RA	18309.4307	0.1731	0.8897	1283.3788	-0.034	0.9998		18262.2732	0.1824	0.9557	1283.3788	0.3678	0.7152
AAEL000226-RA	121.4558	-0.5584	0.064	87.1863	-0.1839	0.9998		114.9918	-0.082	0.9773	80.208	0.0906	0.969
AAEL000227-RA	1989.889	-0.3067	0.5913	379.05	0.0705	0.9998		1846.6233	-0.0376	0.9954	379.05	0.0649	0.9689
AAEL000230-RA	67.8053	0.2893	0.7179	89.8282	-0.119	0.9998		70.0474	-0.1942	0.9189	86.4378	0.0947	0.9592
AAEL000231-RA	313.511	0.587	0.2976	492.576	0.0223	0.9998		328.6337	0.1208	0.9751	492.576	0.0784	0.9671
AAEL000234-RA	1696.9939	0.0322	0.9749	712.8439	0.1921	0.9998		1718.7372	-0.1736	0.8924	747.2068	-0.0712	0.9736
AAEL000235-RA	788.7646	-0.2652	0.5035	759.1965	-0.0272	0.9998		773.4332	-0.0803	0.9766	759.1965	0.0056	0.998
AAEL000240-RA	228.149	-0.0549	0.9582	225.5775	-0.1761	0.9998		228.149	0.0791	0.9879	222.6365	0.1167	0.9591
AAEL000241-RA	98.6631	0.336	0.577	153.3545	-0.0051	0.9998		106.2271	0.0015	0.9993	153.3545	0.0534	0.9823
AAEL000244-RA	1950.042	-0.3096	0.7107	1028.1456	0.0699	0.9998		1828.147	0.0899	0.9889	1028.1456	0.104	0.9436
AAEL000245-RA	444.841	0.0081	0.9898	323.0348	-0.0259	0.9998		428.8266	-0.0816	0.965	323.0348	0.0593	0.9626
AAEL000248-RA	685.0855	-0.2125	0.5043	506.9731	0.0749	0.9998		641.6275	-0.0638	0.9755	506.9731	-0.0777	0.9436
AAEL000257-RA	96.7422	0.2348	0.7363	140.6654	0.0936	0.9998		100.2661	-0.1788	0.9057	139.5778	0.0374	0.9916
AAEL000258-RA	450.1458	-0.3678	0.7955	212.0944	0.0497	0.9998		381.8108	0.0793	0.9929	212.0944	-0.0283	0.9947
AAEL000258-RB	125.0197	-0.4016	0.7917	52.8907	-0.04	0.9998		103.1922	0.1295	0.9889	52.8907	-0.0352	0.9931
AAEL000264-RA	2856.5124	0.0229	0.9846	1707.3873	0.027	0.9998		2943.1956	0.1245	0.9788	1703.4088	0.0083	0.9976
AAEL000265-RA	108.4509	-0.0332	0.9775	98.1181	-0.1005	0.9998		111.7526	0.0367	0.998	98.1181	-0.0455	0.9852
AAEL000269-RA	2436.7274	0.1416	0.8412	6176.9965	-0.1922	0.9998		2436.7274	-0.1117	0.9586	5881.7071	0.1276	0.8585
AAEL000270-RA	1295.5079	-0.1777	0.7803	549.5853	0.0483	0.9998		1295.5079	-0.1145	0.9452	549.5714	-0.0394	0.9852
AAEL000271-RB	5060.4618	-0.5431	0.3409	1304.0558	0.8153	0.9998		4991.6208	0.0476	0.9929	1403.1164	-0.1677	0.9463
AAEL000273-RA	765.5889	0.6657	0.4577	455.6527	0.165	0.9998		794.1827	0.4117	0.6603	455.6527	0.1036	0.9789
AAEL000274-RA	1216.0704	0.4004	0.4806	797.3733	-0.1413	0.9998		1429.7461	-0.0055	0.9993	778.8663	0.2171	0.8283
AAEL000276-RA	88.6552	1.1044	0.1941	136.9697	-0.186	0.9998		109.3903	0.3986	0.7572	136.9697	0.4593	0.4253
AAEL000278-RA	435.0674	0.2226	0.7461	261.6585	-0.1171	0.9998		447.0046	0.2352	0.7289	261.6585	0.1887	0.6343
AAEL000279-RA	123.6448	0.3921	0.5161	122.9375	0.1276	0.9998		128.4075	-0.1024	0.9834	131.3272	0.2313	0.249
AAEL000284-RA	114.4409	0.2747	0.8048	218.2403	-0.1056	0.9998		110.6781	-0.181	0.9586	217.5111	0.0894	0.9644
AAEL000289-RA	200.7397	0.021	0.9775	187.4628	0.0491	0.9998		201.4281	-0.0366	0.9939	187.4628	-0.0483	0.9769
AAEL000290-RA	90.8165	-0.1731	0.8262	66.8613	0.0195	0.9998		90.8165	-0.1378	0.9514	69.398	0.1332	0.9331
AAEL000291-RA	69376.6582	0.1224	0.8988	43135.1002	0.0822	0.9998		64072.1908	0.1568	0.9481	43135.1002	-0.0631	0.9786
AAEL000293-RA	476.7831	1.5659	0.0539	479.7942	0.1718	0.9998		686.8658	0.3348	0.8703	478.252	0.526	0.0888
AAEL000294-RA	3440.8624	1.5662	0.1454	31524.5777	-0.2104	0.9998		4387.1869	-0.1618	0.9872	29363.9866	0.2433	0.585
AAEL000297-RA	119.7695	0.3857	0.7796	277.6265	-0.0185	0.9998		119.7695	-0.1862	0.9751	272.2612	0.0277	0.988
AAEL000301-RA	604.844	0.424	0.7037	1232.6972	0.093	0.9998		741.2327	0.0108	0.9993	1322.3295	0.0141	0.9965
AAEL000310-RA	945.8858	-0.1962	0.8666	1941.5057	0.1422	0.9998		952.0912	-0.1504	0.9616	1941.6438	-0.079	0.9796
AAEL000314-RA	150.5704	0.9406	0.0949	160.7112	-0.2556	0.9998		172.808	0.4846	0.1964	160.7112	0.3864	0.4124
AAEL000315-RA	223.4209	0.2572	0.4855	331.1965	0.0075	0.9998		234.1633	0.035	0.9929	331.1965	0.0182	0.9916
AAEL000321-RA	58.0324	-0.8294	0.5966	NA	NA	NA		50.9339	0.5542	0.6794	NA	NA	NA
AAEL000328-RA	2885.9358	0.6922	NA	3603.4107	0.0089	0.9998		3112.4439	0.2243	0.9546	3603.4107	0.1985	0.7023
AAEL000330-RA	96.1151	0.1532	0.8968	245.9589	-0.1559	0.9998		94.6226	-0.1622	0.9656	235.8702	0.0491	0.9829
AAEL000331-RA	284.4456	0.2617	0.7231	587.7293	-0.0698	0.9998		297.6484	-0.2331	0.8272	587.7293	0.1739	0.9024
AAEL000332-RA	83.5015	0.3234	0.7768	153.83	0.1845	0.9998		83.5015	-0.1796	0.9614	153.83	0.1135	0.9298
AAEL000333-RA	133.1485	-0.2642	0.6089	131.2516	0.1175	0.9998		123.1483	-0.0463	0.9929	149.5191	0.0909	0.9688
AAEL000337-RA	67.5968	0.1119	0.8818	64.2063	0.19	0.9998		67.9397	-0.0906	0.9764	65.3898	-0.0238	0.9931
AAEL000339-RA	1085.417	0.0588	0.9385	1130.3382	0.0246	0.9998		1132.9151	0.0838	0.9785	1130.3382	0.0487	0.9831
AAEL000343-RA	464.3077	0.3713	0.4173	348.8268	-0.1238	0.9998		494.8559	0.0665	0.9889	336.9438	-0.0505	0.9638
AAEL000343-RB	69.0463	1.1655	NA	50.8365	-0.594	0.9998		74.3899	-0.2277	0.9655	50.8365	-0.133	0.942
AAEL000346-RB	60.0049	-0.3949	0.4484	NA	NA	NA		54.391	-0.0684	0.9889	NA	NA	NA
AAEL000362-RA	458.6804	-0.5617	0.3289	271.3673	-0.0914	0.9998		453.4633	-0.0632	0.9889	255.345	0.0832	0.9778
AAEL000364-RA	55.6736	0.55	0.65	71.0946	-0.0144	0.9998		76.5174	-0.5098	0.5619	72.1374	-0.0065	0.9984
AAEL000367-RA	74.1224	-0.3798	0.4401	64.1733	0.0788	0.9998		63.2895	0.0458	0.9939	64.4708	-0.0422	0.9819
AAEL000370-RA	229.6193	0.2227	0.8307	578.2435	0.3281	0.9998		229.6193	0.1012	0.9889	619.0091	-0.2088	0.4168
AAEL000372-RA	492.67	0.0271	0.9846	378.2598	0.1451	0.9998		526.9597	0.0462	0.9939	425.1354	0.2043	0.6961
AAEL000378-RA	437.0571	0.1064	0.7806	461.7452	0.0574	0.9998		439.1159	-0.0338	0.9883	463.5978	-0.037	0.9829
AAEL000380-RA	96.7628	-0.0845	0.957	174.4723	-0.0735	0.9998		94.4538	-0.1525	0.9773	172.7828	0.0218	0.9949
AAEL000383-RA	182.8498	0.0386	0.9717	152.5569	0.117	0.9998		168.8476	-0.0704	0.9889	156.4683	-0.1787	0.7319
AAEL000385-RA	293.4913	-0.1258	0.7884	328.0427	-0.0559	0.9998		292.698	-0.1679	0.7362	318.3858	0.0542	0.9786
AAEL000386-RA	916.414	0.0163	0.983	813.5093	0.1037	0.9998		916.414	0.1275	0.8763	819.1586	-0.0212	0.9921
AAEL000388-RA	448.4379	0.3349	0.8162	1945.8511	0.179	0.9998		517.6693	0.0488	0.998	1945.8511	-0.1203	0.9234
AAEL000394-RA	208.164	0.0539	0.94	200.3801	-0.0579	0.9998		209.2221	-0.1238	0.9215	204.0514	-0.0623	0.9826
AAEL000395-RA	81.3995	0.4812	0.5431	73.0395	0.1057	0.9998		91.5987	0.2806	0.8303	73.0395	0.0901	0.9723
AAEL000396-RA	64.1574	-0.1205	0.8491	50.3631	-0.1403	0.9998		60.027	-0.0048	0.9993	NA	NA	NA
AAEL000399-RA	545.1672	-0.4478	0.4085	135.4502	0.3759	0.9998		435.3978	0.0861	0.9889	142.6956	-0.2205	0.6495
AAEL000404-RA	86.5808	0.2764	0.6517	157.0452	0.1947	0.9998		89.6546	0.0532	0.9929	160.9271	0.0785	0.9482
AAEL000406-RA	612.9371	-0.02	0.9822	1344.9349	-0.2327	0.9998		612.9371	0.0146	0.9982	1267.6413	0.1613	0.903
AAEL000407-RA	134.8584	0.2344	0.7834	131.3272	0.1703	0.9998		134.8584	-0.1151	0.9809	132.3244	0.0859	0.9325
AAEL000408-RA	62.2314	0.131	0.92	152.3756	-0.1795	0.9998		59.4748	-0.2237	0.922	141.5354	0.0542	0.9814
AAEL000410-RA	1946.8235	0.0323	0.9767	1496.9658	0.0133	0.9998		1957.6523	-0.0374	0.9973	1517.4105	-0.0178	0.9907
AAEL000412-RA	695.662	-0.219	0.6617	321.8725	0.0757	0.9998		672.6317	-0.0138	0.9982	321.8725	0.136	0.7804
AAEL000415-RA	185.1555	-0.394	0.8323	NA	NA	NA		133.0113	-0.2493	0.9546	NA	NA	NA
AAEL000417-RA	7206.5022	0.5573	0.4453	3738.7255	0.1136	0.9998		7970.9562	0.1558	0.97	3738.7255	0.0007	0.9995
AAEL000418-RA	185.25	0.1554	0.7806	171.4237	0.0063	0.9998		190.5163	-0.1155	0.9366	171.4237	0.0573	0.9668
AAEL000422-RA	78.4684	1.0629	0.3076	441.0814	-0.149	0.9998		130.6671	-0.1109	0.9917	420.2071	0.0473	0.9814
AAEL000424-RA	3542.7059	0.87	0.084	2235.7241	0.0606	0.9998		4026.0485	0.0784	0.9897	2235.7241	0.1455	0.8941
AAEL000425-RA	59.1526	-0.1159	0.9039	71.5299	0.1159	0.9998		58.8522	-0.1346	0.9606	75.6281	-0.2229	0.3582
AAEL000427-RA	5844.7529	0.1146	0.9095	3145.7262	-0.2558	0.9998		5844.7529	-0.0016	0.9993	2983.6539	0.0443	0.9902
AAEL000428-RA	5812.7706	0.0412	0.9768	5490.0828	-0.207	0.9998		5812.7706	-0.071	0.9929	5463.2315	-0.0218	0.9916
AAEL000431-RA	415.0356	-0.0433	0.9717	802.6401	-0.023	0.9998		393.5889	-0.1404	0.9691	800.2742	-0.0437	0.9852
AAEL000434-RA	216.7186	0.0504	0.9673	317.7099	-0.2177	0.9998		216.7186	-0.1019	0.9856	295.0021	0.0112	0.9957
AAEL000435-RA	95.7351	-0.2662	0.7358	104.1293	0.1031	0.9998		94.7176	-0.0946	0.9883	105.3895	0.0251	0.9947
AAEL000436-RA	98.4029	0.7599	0.3762	631.7818	-0.0917	0.9998		102.87	-0.0944	0.9925	625.3019	0.0522	0.9722
AAEL000438-RA	102.5029	-0.3421	0.7605	NA	NA	NA		102.5029	-0.1619	0.9389	NA	NA	NA
AAEL000439-RA	83.4922	-0.0885	0.9044	83.023	-0.4817	0.9998		83.0275	-0.1195	0.9497	80.208	0.1054	0.976
AAEL000440-RA	381.6517	0.2802	0.7414	388.2244	0.0139	0.9998		417.3883	0.1339	0.9649	388.2244	-0.01	0.9971
AAEL000444-RA	1481.2754	0.259	0.809	2300.1787	-0.0279	0.9998		1592.0522	0.1117	0.9827	2300.1787	-0.0655	0.7744
AAEL000445-RA	116.3013	-0.1548	0.8627	91.3458	-0.025	0.9998		116.3013	0.0577	0.9929	108.4566	-0.122	0.9713
AAEL000447-RA	295.4432	-0.3352	0.7285	141.1725	0.2412	0.9998		287.1185	0.0152	0.999	141.1725	-0.0918	0.9786
AAEL000448-RA	810.5537	-0.2029	0.5288	542.2832	-0.0633	0.9998		771.4818	0.0068	0.999	540.4171	-0.0923	0.7528
AAEL000450-RA	1209.3359	-0.2636	0.6176	581.6649	0.2155	0.9998		1133.2664	0.0799	0.9874	581.6649	-0.0951	0.9649
AAEL000451-RA	348.1497	0.0894	0.9175	407.7667	0.1971	0.9998		366.746	0.0097	0.9993	412.3101	0.0667	0.9814
AAEL000452-RA	169.5747	0.3065	0.4442	235.6057	-0.0109	0.9998		182.0269	0.1703	0.7758	235.6057	-0.0265	0.9911
AAEL000454-RA	1468.1948	0.7667	0.3709	3341.0788	-0.0511	0.9998		1669.3541	-0.043	0.9982	3341.0788	-0.0247	0.9911
AAEL000454-RB	59.1376	0.5181	0.632	158.9577	0.0367	0.9998		68.7912	0.1047	0.9917	161.4855	-0.0166	0.9966
AAEL000456-RA	104.636	-0.2458	0.7371	108.4014	-0.0485	0.9998		101.7593	-0.1117	0.97	108.4014	0.0548	0.9728
AAEL000458-RA	911.173	0.0194	0.9844	673.322	-0.0569	0.9998		871.2744	-0.0369	0.9945	651.9033	-0.1113	0.8532
AAEL000459-RA	1664.646	-0.4941	0.5599	611.1515	0.0942	0.9998		1629.948	-0.1243	0.9839	628.1809	-0.0506	0.975
AAEL000460-RA	239.5195	0.1224	0.872	399.869	-0.1721	0.9998		239.5195	-0.121	0.9636	383.7756	0.0212	0.989
AAEL000461-RA	1481.2958	-0.3293	0.8184	906.5366	0.1149	0.9998		1481.2958	0.0831	0.9929	951.6912	0.0036	0.9992
AAEL000461-RC	1599.9133	-0.185	0.9068	896.0132	0.1137	0.9998		1599.9133	-0.0064	0.9993	899.1419	0.0443	0.9844
AAEL000465-RA	84.9474	0.1601	0.8713	66.6415	0.5144	0.9998		82.849	-0.2929	0.7671	78.5092	-0.1163	0.9671
AAEL000467-RA	164.9995	0.4027	0.665	247.4542	0.0196	0.9998		164.9995	-0.189	0.9518	247.4542	0.0859	0.8736
AAEL000468-RA	336.6953	0.0603	0.9048	334.8216	-0.2279	0.9998		340.5696	-0.0631	0.9794	328.6911	0.0745	0.9323
AAEL000469-RA	858.3681	0.0663	0.8194	818.8352	-0.0238	0.9998		872.2455	0.0396	0.9856	812.3389	0.0067	0.9971
AAEL000472-RA	271.5165	-0.1643	0.6662	158.5205	0.073	0.9998		263.4873	-0.116	0.9028	158.5205	-0.0561	0.9814
AAEL000475-RA	182.3076	0.1165	0.8721	210.3035	-0.058	0.9998		183.1838	-0.1372	0.9309	209.9791	0.0433	0.9697
AAEL000477-RA	104.1981	-0.0699	0.9088	84.0725	0.1219	0.9998		102.9501	-0.0987	0.9528	84.0725	0.0114	0.9971
AAEL000478-RA	216.8099	-0.2782	0.4958	119.6202	0.0309	0.9998		199.655	-0.0614	0.9883	116.4454	0.071	0.9722
AAEL000483-RA	219.7661	-0.3006	0.4173	206.155	0.0847	0.9998		213.8477	0.0029	0.9993	206.155	-0.044	0.9814
AAEL000485-RA	3268.2986	-0.1881	0.6468	1753.3835	-0.078	0.9998		3128.9163	0.0676	0.9773	1728.3867	0.0145	0.9921
AAEL000486-RA	3169.348	-0.0595	0.9387	3885.4917	-0.0702	0.9998		3169.348	-0.0754	0.979	3767.5884	-0.0648	0.9718
AAEL000487-RA	165.3966	-0.1267	0.8073	139.365	-0.0693	0.9998		165.3966	-0.0069	0.9993	135.9196	-0.0003	0.9995
AAEL000489-RA	118.5951	-0.08	0.9628	56.7978	0.2363	0.9998		118.5951	-0.0034	0.9993	50.395	-0.2473	0.9223
AAEL000500-RA	65500.685	-0.4911	0.7325	2131.6442	0.6278	0.9998		61276.1741	-0.041	0.9982	2276.3356	0.093	0.9835
AAEL000505-RA	172.394	0.1805	0.8537	97.3062	0.2056	NA		172.394	-0.1809	0.9021	95.707	0.1643	0.9666
AAEL000510-RA	592.2506	-0.2296	0.5009	637.1233	-0.111	0.9998		555.2288	-0.0348	0.9929	627.5166	0.0076	0.9971
AAEL000515-RA	271.5696	0.2457	0.8726	183.0748	0.4042	0.9998		271.5696	0.1104	0.9914	183.0748	-0.231	0.9256
AAEL000516-RA	2150.8914	0.027	0.9826	2426.5823	-0.2502	0.9998		2150.8914	-0.1438	0.9514	2424.4252	0.0183	0.9967
AAEL000520-RA	670.2658	-0.141	0.91	221.9118	0.0307	0.9998		627.1226	0.0743	0.9929	228.1928	-0.1586	0.9392
AAEL000523-RA	297.4295	-0.4957	0.3213	333.6014	-0.2641	0.9998		263.5688	-0.057	0.9916	318.6988	-0.1489	0.8365
AAEL000526-RA	55.8563	0.4277	0.6566	55.5346	-0.169	0.9998		62.6516	0.0911	0.9917	55.4093	-0.0495	0.9831
AAEL000529-RA	2839.6996	0.0263	0.9663	3051.1374	-0.1691	0.9998		2899.5228	-0.0678	0.9757	2806.5115	0.0874	0.9592
AAEL000540-RA	397.1086	-0.2305	0.7575	240.3389	0.0392	0.9998		392.5759	0.007	0.9993	241.9799	-0.0757	0.9736
AAEL000541-RA	261.0506	0.9108	0.4347	2523.5768	-0.2785	0.9998		233.9061	-0.0911	0.9929	2516.9517	-0.1134	0.9592
AAEL000541-RB	80.3067	0.9851	0.379	752.1842	-0.272	0.9998		77.9567	-0.2227	0.9672	673.2408	-0.0779	0.9796
AAEL000546-RA	101.7838	0.261	0.8262	215.8487	0.0534	0.9998		99.2343	-0.1372	0.9833	227.2231	-0.1367	0.9591
AAEL000549-RA	1856.6338	0.1539	0.8491	1820.1622	0.1984	0.9998		1988.6684	-0.0431	0.9939	1846.4154	-0.3441	0.1475
AAEL000550-RA	226.0902	0.015	0.9918	351.305	0.1439	0.9998		226.0902	-0.1968	0.9343	355.8555	0.0566	0.9814
AAEL000551-RA	213.2309	-0.8813	0.2676	76.3959	0.7049	0.9998		213.2309	0.0327	0.9982	77.8449	-0.5566	0.1371
AAEL000559-RA	447.2885	0.0036	0.9964	350.7453	0.24	0.9998		444.0307	-0.0833	0.9666	353.1369	0.1297	0.9331
AAEL000561-RA	73.893	0.0275	0.9744	51.0129	0.0572	0.9998		73.2724	-0.118	0.9358	NA	NA	NA
AAEL000562-RA	344.772	-0.2826	0.5434	203.2443	0.0216	0.9998		319.332	-0.0171	0.9982	203.2443	0.1119	0.8939
AAEL000564-RA	952.579	0.4521	0.7314	353.1409	0.2787	0.9998		1212.2157	0.1366	0.9883	363.4264	-0.0442	0.9921
AAEL000567-RA	83.9944	-0.7729	0.47	809.6776	-0.2982	0.9998		79.1921	-0.0902	0.9929	784.3583	-0.1365	0.9474
AAEL000568-RA	591.4899	-0.0565	0.9424	309.7886	-0.0111	0.9998		591.4899	-0.1016	0.97	309.0652	0.0782	0.9592
AAEL000569-RA	224.6484	-0.2537	0.3243	168.7618	0.0567	0.9998		209.8741	-0.0677	0.9704	168.7618	-0.1369	0.9166
AAEL000572-RA	377.435	0.5427	0.7107	180.6003	-0.1169	0.9998		359.9766	0.0988	0.9929	171.3724	0.2913	0.6687
AAEL000574-RA	730.4655	-0.083	0.9334	694.5051	0.1533	0.9998		730.4655	-0.0481	0.9929	694.5051	-0.0261	0.9897
AAEL000575-RA	990.4092	-0.375	0.7183	257.9743	0.1281	0.9998		926.5594	-0.1669	0.965	257.9743	0.0406	0.9931
AAEL000579-RA	52.6561	-0.2359	0.7358	NA	NA	NA		55.4767	-0.1947	0.8386	NA	NA	NA
AAEL000581-RA	1583.4186	0.0228	0.9903	718.5261	-0.1134	0.9998		1329.8177	-0.1099	0.991	749.4632	-0.1205	0.9654
AAEL000583-RA	126.67	0.6035	0.4064	136.9697	0.1331	0.9998		136.0524	-0.0104	0.9993	136.9697	0.0148	0.9971
AAEL000589-RA	668.3817	-0.173	0.7677	574.165	-0.1332	0.9998		653.4762	0.0783	0.9809	557.0333	-0.0261	0.9844
AAEL000590-RA	377.3176	-0.8399	0.3869	334.8216	-0.1647	0.9998		309.8825	0.4003	0.7551	334.8216	-0.2053	0.4983
AAEL000594-RA	201.8736	-0.4365	0.1937	191.8138	0.1088	0.9998		178.044	-0.0311	0.9939	211.2626	-0.0189	0.9964
AAEL000602-RA	77.5373	0.3511	0.7165	72.5037	-0.3052	0.9998		78.5426	-0.1039	0.9773	65.074	0.4402	0.3268
AAEL000605-RA	397.8921	-0.2159	0.536	146.4262	0.1979	0.9998		378.4139	0.0083	0.999	146.4262	-0.0898	0.9789
AAEL000612-RA	170.9329	-0.7115	0.3375	90.1004	0.3061	0.9998		143.5166	0.1557	0.9788	111.6623	0.0419	0.9921
AAEL000622-RA	1169.4303	-0.1028	0.7445	1268.6697	0.0049	0.9998		1139.2417	0.0187	0.994	1268.6697	0.0215	0.9916
AAEL000635-RA	412.5149	-0.1223	0.7735	315.0304	0.0756	0.9998		394.1412	0.055	0.9879	315.0304	-0.0748	0.9616
AAEL000635-RB	75.2494	0.0179	0.9832	56.9938	-0.1022	0.9998		71.8131	-0.0048	0.9993	52.9268	-0.1137	0.9444
AAEL000638-RA	53.1098	0.3237	0.787	56.7687	0.1783	0.9998		59.549	-0.3364	0.7641	58.2227	-0.1194	0.9644
AAEL000639-RA	3876.1655	0.0797	0.9252	2977.0347	0.0085	0.9998		3853.9876	0.0735	0.9889	2977.0347	-0.0312	0.9889
AAEL000641-RA	21740.9081	0.1126	0.9089	18686.788	0.0046	0.9998		21740.9081	0.1311	0.9579	18686.788	0.0016	0.9992
AAEL000643-RA	171.5881	-0.2603	0.5238	160.6197	-0.0492	0.9998		161.1395	0.0493	0.9918	161.4855	0.0153	0.9959
AAEL000646-RA	82.8053	-0.5142	0.4975	56.8058	-0.2694	0.9998		71.5394	-0.1008	0.9889	56.3944	0.0235	0.9959
AAEL000647-RA	29518.0754	0.0309	0.985	9134.3691	0.2176	0.9998		29518.0754	0.049	0.9973	9152.0057	0.113	0.9814
AAEL000649-RA	138.283	0.0099	0.9953	126.0491	0.4623	0.9998		154.3526	0.0674	0.9929	164.2528	-0.2732	0.8809
AAEL000651-RA	4131.2707	0.4037	0.7447	364.4526	0.2205	0.9998		5134.01	-0.1622	0.9774	425.9576	0.1692	0.9656
AAEL000654-RA	2696.9526	-0.1305	0.8166	2037.7937	0.0736	0.9998		2688.8188	0.043	0.9917	2037.7937	0.054	0.9769
AAEL000655-RA	124.9805	-0.1193	0.9551	59.3212	0.2063	0.9998		121.471	0.303	0.9135	59.8076	-0.077	0.9844
AAEL000656-RA	52.4577	-0.1573	0.8577	78.1619	-0.0101	0.9998		52.4577	-0.0444	0.9939	77.3081	-0.1042	0.9592
AAEL000657-RA	67.3874	-0.3149	0.6612	NA	NA	NA		66.1823	-0.143	0.9641	NA	NA	NA
AAEL000663-RA	131.8502	0.0902	0.9545	143.9089	0.1006	0.9998		156.4308	-0.3417	0.6846	143.9089	-0.1046	0.9769
AAEL000664-RA	98.0945	-0.2025	0.6132	61.7058	0.1844	0.9998		94.5886	0.141	0.8401	65.7077	-0.0839	0.9431
AAEL000666-RA	2496.1874	-0.0501	0.9289	1699.7067	-0.0091	0.9998		2496.1874	0.0046	0.9993	1699.7067	0.105	0.8253
AAEL000667-RA	1223.0082	-0.2353	0.9267	94.7928	-0.4361	NA		792.5848	0.427	0.823	223.5687	0.0863	0.9858
AAEL000670-RA	93.5904	1.1284	0.3704	325.0752	-1.0038	0.9998		100.1364	0.3707	0.8668	406.692	0.4575	0.4983
AAEL000672-RA	114.7826	-0.1538	0.7174	112.3152	0.1208	0.9998		107.4359	0.0542	0.9889	112.3152	-0.1843	0.7678
AAEL000673-RA	486.6621	-0.1762	0.8156	250.7281	-0.1405	0.9998		473.2127	-0.0448	0.9939	244.5461	0.1313	0.8389
AAEL000674-RA	65.426	0.4764	0.7605	270.1004	-0.1098	0.9998		83.1063	-0.0616	0.9975	270.1004	0.1797	0.759
AAEL000677-RA	145.8958	0.4017	0.7026	255.6951	0.0735	0.9998		145.8958	-0.2207	0.9342	255.6951	0.1059	0.9109
AAEL000678-RA	169.6149	-0.5282	0.7972	147.0725	-0.0995	0.9998		161.5201	0.0575	0.998	135.9196	0.3717	0.7661
AAEL000679-RA	655.9604	-0.166	0.8283	523.2593	-0.0632	0.9998		635.2522	-0.0896	0.9794	502.8784	-0.0729	0.9482
AAEL000682-RA	323.8845	0.5785	0.3473	438.2454	0.1433	0.9998		387.2909	0.143	0.9698	438.2454	-0.015	0.9971
AAEL000685-RA	125.2461	-0.398	0.6668	108.9583	-0.0031	0.9998		119.6456	0.0062	0.9993	108.9583	-0.1218	0.9206
AAEL000687-RA	2207.3067	-0.0831	0.9592	531.5471	0.2033	0.9998		1926.8387	0.1238	0.9883	531.5471	-0.0852	0.9814
AAEL000692-RA	257.17	-0.4012	0.8242	53.7767	-0.0303	0.9998		257.17	-0.3248	0.8945	80.5885	-0.192	0.9615
AAEL000693-RA	317.1355	0.6504	0.3709	410.7576	-0.1373	0.9998		338.2584	0.3022	0.7417	410.7576	0.1323	0.9477
AAEL000697-RA	99.4006	0.3058	0.7296	166.6038	-0.1013	0.9998		114.1519	-0.1134	0.9837	159.5175	0.0684	0.9786
AAEL000701-RA	74.0652	0.356	0.6904	128.5293	-0.0154	0.9998		82.2645	-0.1147	0.9856	121.9466	0.0512	0.9831
AAEL000703-RA	942.4568	0.3337	0.7643	2104.6226	-0.1264	0.9998		955.4125	-0.1497	0.9803	2094.7337	-0.0501	0.9814
AAEL000704-RA	108.6901	-0.0998	0.9135	113.3372	-0.1162	0.9998		107.2499	-0.0645	0.9889	113.3372	-0.0323	0.9911
AAEL000706-RA	630.0614	-0.093	0.9628	1037.0228	0.2463	0.9998		630.0614	0.2345	0.9475	1075.093	0.049	0.9841
AAEL000707-RA	129.4028	0.5567	0.1793	216.8027	-0.1992	0.9998		142.5531	0.1197	0.9535	207.2809	0.0832	0.9704
AAEL000708-RA	95.1441	0.4089	0.7413	385.6173	-0.0335	0.9998		108.8891	-0.1752	0.9773	380.5261	0.1057	0.9454
AAEL000709-RB	1577.1015	0.7136	0.2371	1047.3669	0.1591	0.9998		1862.104	0.417	0.3707	1110.5961	-0.0556	0.983
AAEL000713-RA	915.2177	0.9291	0.4443	7708.8306	-0.1362	0.9998		915.2177	-0.2955	0.9238	7530.2243	0.1141	0.8939
AAEL000716-RA	1575.8991	-0.1208	0.8879	1275.1948	-0.1488	0.9998		1422.1699	-0.0074	0.9993	1265.7588	0.0943	0.9607
AAEL000719-RA	337.626	0.2382	0.7599	279.4183	0.1291	0.9998		340.8418	0.1568	0.9215	279.4183	0.0294	0.9888
AAEL000720-RA	83.7662	0.1413	0.8529	115.6993	0.1255	0.9998		83.7662	-0.1273	0.9528	115.6993	0.0476	0.9838
AAEL000722-RA	76.1442	0.4929	0.6289	63.5937	0.1631	0.9998		76.1442	-0.1795	0.97	67.011	0.0798	0.9717
AAEL000724-RA	90.9068	-0.4068	0.5037	91.1909	-0.152	0.9998		89.4031	-0.0543	0.9929	79.4118	0.0889	0.9488
AAEL000730-RA	303.3005	0.2362	0.6063	345.9536	0.0567	0.9998		332.6976	0.1006	0.9489	345.9536	0.0093	0.9971
AAEL000735-RA	555.4793	-0.0548	0.9704	167.6765	0.2537	0.9998		588.5453	-0.099	0.9883	152.5196	-0.1489	0.9676
AAEL000737-RB	95.7388	-0.0505	0.91	102.996	0.0113	0.9998		94.9019	-0.0045	0.9993	107.1751	-0.1395	0.8229
AAEL000738-RA	209.3392	0.5136	0.5009	115.8558	0.3112	0.9998		224.1682	0.2003	0.9178	115.8558	0.0884	0.9709
AAEL000744-RA	188.5689	-0.7467	0.3373	134.6901	-0.0368	0.9998		163.3481	-0.0583	0.994	131.0156	-0.4747	0.157
AAEL000746-RA	4623.5806	-0.0111	0.9959	651.3448	0.3392	0.9998		3865.7219	0.0205	0.999	772.2219	-0.0087	0.9992
AAEL000747-RA	97.4731	0.3402	0.7937	124.6709	0.1212	0.9998		109.9742	0.5067	0.4152	128.3872	0.2048	0.7956
AAEL000750-RA	264.7416	0.0528	0.9555	372.4054	-0.2079	0.9998		251.9067	-0.051	0.9929	359.9114	0.0075	0.9971
AAEL000752-RA	1560.6259	-0.3544	0.6576	1359.8869	-0.1006	0.9998		1365.7376	-0.0436	0.9973	1317.8103	-0.0478	0.9371
AAEL000753-RA	76.0835	-0.1783	0.6612	59.3536	0.0048	0.9998		75.229	-0.0167	0.9982	59.3536	0.0869	0.9463
AAEL000755-RA	121.7133	0.3271	0.5723	115.946	-0.1018	0.9998		128.9102	-0.0409	0.9939	111.9181	0.2462	0.4015
AAEL000757-RB	1309.7746	-0.0088	0.9959	521.3024	-0.4186	0.9998		1313.4488	-0.3604	0.6862	501.1569	0.1075	0.9736
AAEL000758-RA	3138.3047	0.0442	0.9494	3465.8318	0.0099	0.9998		3098.3535	0.1381	0.8831	3465.8318	-0.113	0.829
AAEL000758-RB	1360.9235	0.1228	0.8105	1322.3034	-0.0148	0.9998		1373.1249	-0.018	0.9982	1334.9469	-0.0871	0.8697
AAEL000759-RA	1527.0889	-0.2804	0.716	612.9479	0.2015	0.9998		1527.0889	0.055	0.9929	624.614	-0.1416	0.9061
AAEL000763-RA	68.4247	0.4575	0.4071	88.6354	-0.0579	0.9998		73.0204	-0.0551	0.9929	88.6354	0.0082	0.9976
AAEL000766-RA	538.7374	0.1388	0.924	652.8891	-0.1611	0.9998		558.5317	0.0175	0.999	639.107	0.0134	0.9971
AAEL000767-RA	230.5286	-0.4948	0.314	172.3328	0.1461	0.9998		208.3027	0.0528	0.9929	184.6649	-0.1209	0.9657
AAEL000767-RB	352.4522	-0.1068	0.894	223.1851	0.0106	0.9998		328.5878	-0.0682	0.9889	235.028	0.0152	0.9971
AAEL000770-RA	1425.9758	-0.0381	0.9562	1214.008	-0.0669	0.9998		1455.8545	0.0718	0.9825	1208.3952	-0.0269	0.9852
AAEL000778-RA	62.1904	0.1345	0.9493	82.459	-0.0005	0.9998		62.1904	-0.2112	0.97	78.8859	0.0057	0.9992
AAEL000782-RA	111.3016	0.3604	0.5285	180.0802	0.0868	0.9998		116.0816	-0.0455	0.9939	180.0802	0.0094	0.9971
AAEL000783-RA	76.5256	-0.2877	0.5106	80.0274	-0.1961	0.9998		73.7897	-0.1475	0.8715	80.0274	0.0038	0.9992
AAEL000785-RA	96.2277	-0.1429	0.8014	83.5077	-0.0137	0.9998		92.7805	-0.2006	0.6846	83.023	0.0117	0.9971
AAEL000787-RA	55.5035	-0.1494	0.783	57.1369	0.077	0.9998		52.4382	-0.0952	0.9626	57.3237	-0.0603	0.9767
AAEL000791-RA	591.5969	0.1684	0.8914	767.8802	-0.1315	0.9998		614.4941	-0.0224	0.9983	754.7543	0.0387	0.9826
AAEL000794-RA	1145.1214	0.0323	0.9768	1517.7893	-0.2612	0.9998		1126.86	0.1337	0.9655	1515.7986	0.0788	0.737
AAEL000795-RA	5182.9766	-0.1605	0.8316	5755.7383	-0.2593	0.9998		5182.9766	0.07	0.9889	5403.9962	0.0339	0.9916
AAEL000797-RA	642.5082	0.0407	0.9881	NA	NA	NA		669.9164	-0.1362	0.9889	NA	NA	NA
AAEL000798-RA	84.3575	0.1964	0.8681	138.5809	0.4739	0.9998		94.4609	-0.0569	0.9939	166.1862	-0.0749	0.9831
AAEL000800-RA	3240.5046	-0.3138	0.8105	2072.947	-0.42	0.9998		3078.9313	0.1245	0.9851	1923.126	0.1131	0.9567
AAEL000802-RA	917.1925	-0.0338	0.9664	706.0537	-0.1023	0.9998		917.1925	-0.0012	0.9993	674.5432	-0.0041	0.998
AAEL000804-RA	11149.7162	-0.1721	0.8142	12360.7452	-0.267	0.9998		11149.7162	0.0451	0.9929	11913.0342	0.0154	0.997
AAEL000804-RB	356.1272	-0.2236	0.8322	499.8362	-0.3584	0.9998		369.5339	0.0882	0.99	437.4886	0.1641	0.9197
AAEL000807-RA	1686.0612	-0.1338	0.8996	898.7728	0.3828	0.9998		1785.0649	0.1122	0.9764	919.2907	-0.0105	0.9976
AAEL000811-RA	591.9972	0.0529	0.9449	716.415	0.1035	0.9998		591.9972	0.145	0.8904	723.8692	0.0632	0.9655
AAEL000812-RA	380.7854	0.3115	0.7807	578.251	0.0221	0.9998		402.1191	0.0009	0.9993	578.251	0.0849	0.9624
AAEL000813-RA	876.7867	-0.2795	0.8603	114.3821	-0.0043	0.9998		844.9776	-0.1359	0.9884	124.5058	0.0599	0.9914
AAEL000815-RA	966.3755	-0.0582	0.939	731.7913	-0.0115	0.9998		938.3401	-0.0468	0.9929	731.7913	-0.0735	0.8941
AAEL000816-RA	51.5177	0.623	0.6193	80.5885	-0.2151	0.9998		70.1459	-0.0748	0.994	80.5885	-0.1358	0.9666
AAEL000820-RA	859.8769	-0.2987	0.8534	126.0973	0.0583	0.9998		790.8978	-0.1498	0.986	129.5682	0.0737	0.988
AAEL000822-RA	57.7591	-0.4772	0.3689	65.4837	-0.0284	0.9998		53.3346	0.0529	0.9929	65.4837	-0.122	0.9567
AAEL000823-RA	15311.9993	0.2134	0.4624	21962.5725	-0.1056	0.9998		16302.1344	0.0002	0.9998	20065.3474	0.0892	0.9268
AAEL000823-RB	714.8699	0.179	0.6988	1200.2046	-0.2956	0.9998		756.675	0.0528	0.9825	1132.261	0.1237	0.8857
AAEL000824-RA	555.4	0.5685	0.4833	319.2248	-0.02	0.9998		600.1879	0.2277	0.9226	290.3759	0.0518	0.9898
AAEL000824-RB	118.777	0.5858	0.4861	73.0505	0.0654	0.9998		130.0004	0.2743	0.8757	73.0505	0.098	0.9812
AAEL000825-RA	351.8274	0.06	0.9128	482.6387	0.0244	0.9998		357.7017	-0.0772	0.9656	482.6387	0.0461	0.9814
AAEL000829-RA	932.6745	-0.0984	0.9571	197.7589	0.0527	0.9998		932.6745	-0.1991	0.9652	205.1032	0.0229	0.9959
AAEL000832-RA	790.3352	-0.186	0.8615	767.6984	-0.159	0.9998		781.0961	0.0696	0.9918	759.2828	0.0694	0.9298
AAEL000834-RB	NA	NA	NA	NA	NA	NA		51.0647	-0.1654	0.9812	NA	NA	NA
AAEL000839-RA	98.4232	0.2004	0.8447	NA	NA	NA		107.2926	-0.0533	0.9939	NA	NA	NA
AAEL000840-RA	952.2483	-0.0444	0.9768	351.2575	0.2938	0.9998		878.1659	0.2488	0.905	378.1262	-0.0061	0.9992
AAEL000842-RA	695.9829	-0.4867	0.7227	1252.6753	-0.6084	0.9998		678.0051	0.3522	0.844	1134.4218	0.0814	0.9858
AAEL000844-RA	57.7063	0.3372	0.6326	166.7834	-0.2642	0.9998		62.2684	-0.3008	0.6874	152.493	0.0911	0.9789
AAEL000845-RA	6489.7981	-0.1125	0.8995	3775.4799	0.024	0.9998		6489.7981	0.2017	0.8617	3775.4799	-0.0182	0.9947
AAEL000847-RA	345.8708	-0.0359	0.9741	317.9826	-0.1691	0.9998		333.8297	0.0042	0.9993	296.6061	-0.0657	0.9702
AAEL000848-RA	112.9838	0.4439	0.6017	198.9698	-0.0514	0.9998		112.9838	-0.1134	0.9882	198.7939	0.0278	0.9904
AAEL000851-RA	711.008	0.1321	0.9349	623.1153	-0.0598	0.9998		795.8433	0.3466	0.7819	623.1153	0.208	0.8676
AAEL000852-RA	117.9163	0.3882	0.653	143.8915	0.0058	0.9998		127.3629	-0.1183	0.9825	143.8915	-0.0006	0.9995
AAEL000854-RA	1756.1616	-0.1702	0.6527	840.0168	-0.1701	0.9998		1670.0095	0.0405	0.9879	837.467	0.0348	0.9814
AAEL000856-RA	533.1761	-0.33	0.7341	275.8972	0.0282	0.9998		495.5598	0.0105	0.9993	276.2401	0.064	0.9644
AAEL000857-RA	206.33	-0.2105	0.7537	173.4422	-0.0134	0.9998		203.7613	0.0053	0.9993	173.4422	-0.052	0.9666
AAEL000859-RA	103024.421	-0.5015	0.642	4256.7115	1.63	0.4206		97764.6715	0.1877	0.9662	4446.5033	-0.1031	0.9831
AAEL000861-RA	3206.5176	0.2907	0.8056	996.4533	0.6117	0.9998		3806.1895	0.1111	0.9889	1151.1317	0.2194	0.928
AAEL000864-RA	89.4904	-0.2751	0.5454	74.2988	0.2458	NA		86.9979	-0.2099	0.7156	73.6794	-0.4934	0.1193
AAEL000867-RA	110.6829	0.4933	0.3141	145.555	0.1075	0.9998		114.0021	0.1583	0.8655	145.555	0.0506	0.969
AAEL000874-RA	437.0101	-0.5236	0.6597	87.1541	0.441	0.9998		358.6301	0.2247	0.9546	95.2281	0.062	0.991
AAEL000875-RA	96.4101	0.523	0.293	129.2803	0.1028	0.9998		104.6444	0.0699	0.9906	129.2803	0.1813	0.7541
AAEL000883-RA	620.6132	-0.1605	0.7477	575.8667	0.0174	0.9998		584.8139	-0.0155	0.9982	575.8667	-0.0153	0.9964
AAEL000884-RA	258.4517	0.2816	0.8164	295.8697	0.1183	0.9998		283.4136	-0.1628	0.9757	332.3669	0.0247	0.9925
AAEL000895-RA	249.0111	0.1257	0.8625	435.9758	-0.173	0.9998		262.227	-0.1682	0.8978	418.2143	-0.1292	0.9024
AAEL000898-RA	1818.5156	-0.3602	0.8453	1014.9303	0.333	0.9998		1668.6255	0.1095	0.9928	1268.4051	-0.0692	0.9907
AAEL000899-RA	165.1831	0.2224	0.5928	221.9118	-0.152	0.9998		172.6704	-0.0641	0.9874	201.4526	0.0193	0.9947
AAEL000902-RA	382.6331	1.2818	0.3245	4958.9044	-0.4739	0.9998		520.2438	-0.2468	0.9577	4685.5337	0.018	0.9976
AAEL000903-RA	75.4298	0.0698	0.946	95.099	0.1092	0.9998		74.6511	-0.2208	0.8394	92.1943	0.0949	0.9592
AAEL000904-RA	183.2454	-0.2535	0.8295	212.2108	-0.1001	0.9998		183.2454	-0.4081	0.5303	206.6858	0.1076	0.9814
AAEL000905-RA	3502.6768	-0.1194	0.9437	2018.9519	-0.2006	0.9998		3712.1612	-0.1124	0.9883	1910.8705	0.272	0.5687
AAEL000915-RA	15095.5323	0.0315	0.9777	3078.6803	0.3486	0.9998		14952.9473	0.2866	0.6713	3078.6803	0.0655	0.9852
AAEL000918-RA	575.2291	-0.2194	0.832	212.3653	-0.0798	0.9998		575.2291	0.0512	0.9954	212.0944	0.0263	0.9949
AAEL000924-RA	86.3749	0.7916	0.0718	151.696	0.1406	0.9998		97.9619	0.1822	0.8253	151.696	0.1018	0.9166
AAEL000925-RA	173.4646	0.0421	0.9389	192.1325	-0.052	0.9998		175.2848	0.0493	0.9882	185.1188	0.0651	0.9704
AAEL000930-RA	1552.4011	0.1315	0.8718	1022.5091	-0.0254	0.9998		1552.4011	0.2139	0.7758	1045.8368	0.065	0.9734
AAEL000931-RA	NA	NA	NA	NA	NA	NA		53.8911	-0.253	0.9215	NA	NA	NA
AAEL000933-RA	173.1389	0.1149	0.9493	NA	NA	NA		191.0149	0.0387	0.9982	51.5949	0.0724	0.9835
AAEL000934-RA	2399.5325	-0.0713	0.8957	1825.464	0.0453	0.9998		2399.5325	0.042	0.9889	1825.464	-0.0668	0.9474
AAEL000935-RA	62.4767	0.6498	NA	55.959	0.4669	NA		65.1341	-0.365	0.8397	55.959	0.3832	0.6594
AAEL000940-RA	15639.3604	-0.396	0.7145	1752.4116	0.25	0.9998		13336.3806	-0.0054	0.9993	1801.4432	0.0588	0.9789
AAEL000941-RA	657.6285	0.2175	0.8187	1131.8597	-0.0318	0.9998		685.9291	-0.0697	0.9929	1131.8597	-0.0529	0.9789
AAEL000942-RA	333.6784	-0.0074	0.9949	322.7679	-0.0362	0.9998		346.1416	-0.1336	0.9389	308.7066	0.0039	0.9992
AAEL000943-RA	57.3278	0.217	0.8117	91.7966	-0.2229	0.9998		56.1087	-0.1037	0.9874	88.9818	0.1026	0.9478
AAEL000944-RA	3008.4038	0.3706	0.5303	2711.8084	-0.1412	0.9998		3488.9871	-0.0316	0.9981	2677.8873	0.0619	0.969
AAEL000947-RA	2044.4953	-0.0402	0.9768	1697.246	-0.0388	0.9998		1978.9942	-0.0276	0.9982	1747.0261	0.0409	0.9831
AAEL000948-RA	1916.2716	-0.2659	0.4916	1317.0166	0.2965	0.9998		1849.9944	-0.1396	0.7871	1375.5202	-0.1044	0.9666
AAEL000949-RA	103.4964	0.5052	0.2371	101.8612	0.0647	0.9998		108.4746	0.0517	0.9929	100.4445	0.0924	0.969
AAEL000950-RA	1146.7874	0.0949	0.8405	1492.6089	0.1469	0.9998		1182.6459	0.0202	0.998	1514.4195	-0.0433	0.9831
AAEL000951-RA	6211.8135	0.4893	0.1939	10603.6443	-0.1182	0.9998		6819.5213	0.0307	0.9973	9642.6695	0.0333	0.9914
AAEL000953-RA	522.8722	-0.2751	0.5523	351.8666	-0.1802	0.9998		522.8722	-0.0492	0.99	346.3082	-0.0322	0.9814
AAEL000955-RA	793.415	-0.209	0.658	541.189	-0.0245	0.9998		731.2942	0.0431	0.9929	536.088	-0.0325	0.9704
AAEL000956-RA	NA	NA	NA	NA	NA	NA		51.8272	0.0599	0.9973	NA	NA	NA
AAEL000957-RA	732.4682	-0.3416	0.3453	517.1213	0.2002	0.9998		691.9273	-0.077	0.9668	517.1213	-0.0668	0.9814
AAEL000958-RA	574.2611	0.0256	0.9796	530.9361	-0.0425	0.9998		588.4109	-0.1306	0.9429	527.2997	-0.0139	0.9962
AAEL000963-RA	199.0256	0.2662	0.8073	330.3682	-0.0741	0.9998		178.1243	-0.1909	0.9489	324.2503	0.0306	0.9852
AAEL000964-RA	110.9651	-0.0964	0.8858	131.8833	-0.1454	0.9998		110.9651	-0.0775	0.9737	125.6201	0.1523	0.6138
AAEL000965-RA	520.8184	0.1496	0.7384	608.1457	-0.0265	0.9998		546.0752	0.0126	0.9982	608.1457	-0.0749	0.9213
AAEL000967-RA	163.7195	-0.0111	0.9959	137.3176	0.1147	0.9998		184.7009	0.3631	0.8081	145.555	-0.1603	0.9156
AAEL000977-RA	829.3866	-0.1173	0.8649	736.4165	0.0608	0.9998		785.3074	0.1431	0.9228	754.3221	0.1087	0.9227
AAEL000978-RA	86.6294	0.3602	0.6531	421.8663	-0.0216	0.9998		91.5222	-0.0763	0.9917	421.8663	0.0659	0.9445
AAEL000982-RA	177.1012	0.29	0.6006	185.6534	0.0774	0.9998		198.5995	-0.1225	0.9586	185.6534	-0.0282	0.9867
AAEL000983-RA	366.406	-0.1009	0.8491	297.5156	0.0148	0.9998		366.406	-0.0257	0.9954	295.1074	0.0372	0.9786
AAEL000985-RA	1766.1198	-0.6197	0.1348	920.8002	0.1273	0.9998		1634.9964	-0.0544	0.9929	937.9331	-0.039	0.9852
AAEL000986-RA	743.2785	0.2201	0.7958	799.1252	-0.18	0.9998		761.4541	0.0166	0.9983	787.9657	0.1279	0.9279
AAEL000986-RB	864.8046	0.3113	0.6054	1073.2746	-0.1971	0.9998		957.2721	-0.0049	0.9993	977.1074	0.061	0.9754
AAEL000987-RA	31062.0759	0.343	0.2021	50151.5286	-0.0651	0.9998		31638.9527	0.0505	0.9883	50151.5286	0.109	0.8425
AAEL000988-RA	89.7052	0.583	0.5399	308.1807	0.0463	0.9998		92.7567	-0.0384	0.9982	322.3355	0.0734	0.9607
AAEL000993-RA	81.6119	0.0866	0.9404	57.8251	0.2229	0.9998		86.9151	-0.0682	0.9929	62.3938	0.0142	0.9971
AAEL000994-RA	166.5656	0.6181	0.6187	188.3813	-0.0283	0.9998		169.9887	0.5329	0.6117	188.3813	0.3118	0.7744
AAEL000996-RA	122.8311	0.3532	0.6201	306.0813	0.1097	0.9998		117.2341	-0.119	0.9809	306.0813	-0.0444	0.9682
AAEL001000-RA	275.2201	0.6554	0.3997	411.0213	-0.1224	0.9998		305.4397	-0.2626	0.8925	383.8425	-0.1982	0.8965
AAEL001005-RA	8623.6036	0.0988	0.9626	4382.5162	-0.0661	0.9998		9122.6701	0.2322	0.945	4382.5162	-0.0079	0.9981
AAEL001007-RA	244.9159	0.902	0.0476	312.5962	-0.1068	0.9998		286.8753	0.2781	0.7327	312.5962	0.1566	0.9592
AAEL001008-RA	113.2896	0.181	0.7856	99.5901	0.2337	0.9998		114.6784	0.1092	0.9586	102.6466	0.1155	0.8676
AAEL001011-RA	82.844	-0.164	0.8969	90.4	0.2769	0.9998		82.2645	-0.0427	0.998	90.4	0.1819	0.8356
AAEL001013-RA	314.6638	-0.5297	0.3948	225.5898	-0.0367	0.9998		294.5329	0.1172	0.9809	225.5898	-0.0516	0.9852
AAEL001014-RA	200.5733	0.3663	0.5854	174.4723	0.1563	0.9998		216.3225	0.1815	0.8588	174.4723	0.1099	0.9324
AAEL001020-RA	3274.1655	0.0051	0.9973	287.8243	0.1973	0.9998		3146.2787	-0.009	0.9993	292.8447	0.2096	0.8246
AAEL001022-RA	4051.7165	-0.0484	0.9749	1954.4373	-0.0728	0.9998		3749.3331	-0.1103	0.9889	1954.4373	0.2484	0.8036
AAEL001022-RB	61.0545	-0.1156	0.947	NA	NA	NA		53.2334	-0.0845	0.9929	NA	NA	NA
AAEL001024-RA	181.8673	-0.136	0.7617	218.6097	-0.1351	0.9998		180.4519	0.048	0.9882	216.0551	0.0854	0.9023
AAEL001030-RA	617.7428	-0.0138	0.9905	261.9989	-0.0848	0.9998		617.7428	-0.0743	0.9856	256.59	0.089	0.9666
AAEL001033-RA	84.8164	0.0356	0.9519	92.3908	0.0814	0.9998		84.8164	-0.0783	0.9649	96.5277	-0.0284	0.9911
AAEL001036-RA	186.2086	0.0858	0.9438	416.8291	-0.0049	0.9998		178.3268	0.0619	0.9931	416.8291	-0.021	0.9922
AAEL001037-RA	107.7374	0.6744	0.6384	1477.5416	-0.1218	0.9998		115.6225	-0.1291	0.9895	1488.5107	0.0032	0.9992
AAEL001039-RA	110.4464	0.3709	0.7767	199.9758	0.1687	0.9998		121.7754	-0.0926	0.9927	199.9758	-0.0067	0.9992
AAEL001041-RA	1216.5793	-0.1569	0.6655	970.7034	-0.04	0.9998		1125.9601	0.082	0.9545	970.7034	0.0345	0.9786
AAEL001044-RA	1076.7105	0.1983	0.7232	1816.5243	-0.0049	0.9998		1076.7105	-0.0401	0.9939	1790.622	-0.0379	0.9891
AAEL001046-RA	519.4848	0.8066	0.1702	917.7284	0.037	0.9998		659.3138	0.0037	0.9993	917.7284	-0.0169	0.9971
AAEL001047-RA	1321.3429	0.2838	0.7948	665.181	0.6527	0.9998		1380.6432	-0.1003	0.9889	688.4899	-0.2046	0.9478
AAEL001048-RA	410.213	-0.5886	0.3289	337.9778	0.1458	0.9998		389.1893	-0.0127	0.999	329.7082	-0.2628	0.6763
AAEL001052-RA	223.1919	0.7212	0.6479	1599.1632	0.0051	0.9998		329.1608	-0.1681	0.9856	1599.1632	0.0691	0.9642
AAEL001054-RA	53.0198	-1.1772	NA	NA	NA	NA		51.3763	-0.2177	0.9528	NA	NA	NA
AAEL001056-RA	272.3275	0.4425	0.3945	330.5824	-0.1713	0.9998		279.6748	0.185	0.8633	329.1624	0.1012	0.9548
AAEL001058-RA	220.3685	0.0343	0.957	156.731	0.0925	0.9998		220.3685	0.0354	0.9919	157.1844	0.1618	0.8634
AAEL001061-RB	55.9244	-0.5991	0.6711	NA	NA	NA		55.9244	-0.0785	0.9939	NA	NA	NA
AAEL001065-RA	349.1162	-0.1091	0.6892	227.398	0.0647	0.9998		349.1162	-0.0288	0.9917	224.2787	0.0646	0.9586
AAEL001066-RA	103.4497	0.5077	0.5878	168.5659	-0.0284	0.9998		125.476	0.0571	0.995	172.5819	0.173	0.887
AAEL001069-RA	255.6626	0.1134	0.931	348.2375	0.0757	0.9998		267.7439	0.3745	0.5714	348.2375	0.0836	0.9852
AAEL001080-RA	61.4705	0.4624	0.7602	230.421	-0.0628	0.9998		66.565	-0.0127	0.9993	226.6654	0.129	0.9531
AAEL001085-RA	NA	NA	NA	259.5035	-0.0481	0.9998		64.5738	-0.1885	0.9786	252.2176	-0.0091	0.9976
AAEL001088-RA	490.8725	-0.034	0.9788	460.0636	0.0427	0.9998		500.0516	0.0566	0.9939	460.0636	0.1599	0.9594
AAEL001091-RA	148.6006	1.2909	0.1765	652.5145	0.3004	0.9998		172.6036	0.0308	0.9982	763.6902	-0.072	0.9796
AAEL001092-RA	567.6642	0.1765	0.7341	791.8189	-0.0656	0.9998		573.5896	-0.0787	0.9809	791.8189	0.1396	0.6883
AAEL001094-RA	210.8155	-0.3504	0.714	534.1211	-0.3046	0.9998		200.7645	-0.2077	0.9309	502.8784	-0.1885	0.836
AAEL001099-RA	51.7189	0.592	0.6159	NA	NA	NA		72.185	0.1052	0.9917	NA	NA	NA
AAEL001100-RA	15635.8716	-0.0342	0.9874	148.9435	0.1378	0.9998		16261.866	0.0638	0.995	151.5417	0.1092	0.9736
AAEL001100-RB	346.8989	0.0464	0.9813	NA	NA	NA		381.5104	-0.0054	0.9993	NA	NA	NA
AAEL001101-RA	720.344	0.2976	0.681	1394.6554	0.0852	0.9998		818.0053	0.1091	0.9788	1417.3158	0.0188	0.9894
AAEL001102-RA	950.0916	-0.4457	0.4847	900.9407	-0.4406	0.9998		919.4717	0.137	0.9238	750.7294	0.0756	0.9694
AAEL001103-RA	407.7174	-0.0671	0.9535	518.9382	0.0574	0.9998		407.7174	-0.22	0.8468	517.6689	0.0988	0.8725
AAEL001104-RA	1921.5047	-0.4582	0.3756	406.9193	0.3473	0.9998		1648.5126	-0.0634	0.9922	448.605	-0.0669	0.9886
AAEL001105-RA	326.1315	-0.0522	0.9658	88.1647	0.1141	0.9998		308.0794	-0.0511	0.9939	92.3908	-0.1	0.9463
AAEL001107-RA	183.6515	0.2544	0.8596	405.9444	-0.1745	0.9998		173.046	0.6858	0.1703	335.9838	0.1071	0.9814
AAEL001109-RA	269.1561	0.3666	0.7208	378.2834	-0.2255	0.9998		282.9498	-0.1006	0.9889	369.8813	0.0984	0.9463
AAEL001112-RA	81.2146	1.0605	0.1275	84.8196	-0.2728	0.9998		111.2661	0.3696	0.7684	75.7708	0.2407	0.9037
AAEL001113-RA	7873.0593	0.2809	0.783	14440.5143	-0.1737	0.9998		7873.0593	0.4199	0.481	13521.7612	0.0839	0.9831
AAEL001114-RA	288.9925	0.1249	0.8726	343.7896	0.0001	0.9999		294.0777	-0.0079	0.9993	344.4583	0.0646	0.9689
AAEL001119-RA	169.2619	-0.1965	0.8619	89.1214	-0.0228	0.9998		144.2125	0.085	0.9917	89.1214	0.0749	0.9629
AAEL001121-RA	1457.2952	0.2227	0.5915	1882.4765	-0.0268	0.9998		1507.6428	0.1397	0.8533	1807.533	-0.0217	0.9964
AAEL001122-RA	1316.5568	0.2553	0.8509	1658.1806	-0.2768	0.9998		1270.8738	0.407	0.7551	1525.4159	0.1653	0.8053
AAEL001124-RA	112.3235	0.2771	0.6703	103.0738	0.1406	0.9998		116.7135	0.2271	0.8189	111.5889	0.032	0.9883
AAEL001126-RA	319.1848	0.2468	0.2981	470.2376	0.1076	0.9998		335.3741	0.1271	0.6298	475.6519	-0.1106	0.8502
AAEL001126-RB	377.3772	0.3413	0.0582	541.5808	0.019	0.9998		398.8716	-0.0484	0.9792	589.0144	-0.098	0.8939
AAEL001129-RA	255.4305	-0.0176	0.9846	344.2506	0.0076	0.9998		244.5822	-0.0793	0.9859	337.9778	-0.1002	0.8908
AAEL001132-RA	906.9173	-0.4308	0.1339	386.3678	0.0738	0.9998		857.7519	-0.0484	0.9911	396.5329	-0.0457	0.9814
AAEL001133-RA	104.2308	-0.202	0.7516	104.1561	0.0616	0.9998		97.0126	0.0693	0.9889	104.1561	0.0366	0.9911
AAEL001134-RA	815.8824	1.1055	0.1939	1813.3954	-0.0116	0.9998		1158.3032	0.0099	0.9993	1813.3954	0.0531	0.9888
AAEL001141-RA	830.6259	-0.0969	0.843	1203.1196	-0.174	0.9998		830.6259	0.003	0.9993	1195.6446	-0.0419	0.9814
AAEL001142-RA	86.9864	0.364	0.7075	59.6897	0.4235	0.9998		87.6925	0.2242	0.8314	65.9416	0.212	0.8965
AAEL001144-RA	755.4344	-0.3801	0.4832	347.9032	-0.0086	0.9998		706.7801	0.0106	0.9993	341.2709	-0.2842	0.1685
AAEL001146-RA	297.2403	-0.0776	0.9539	238.3834	0.4315	0.9998		297.2403	0.0038	0.9993	240.5268	0.1307	0.9185
AAEL001147-RA	109.6188	-0.0314	0.9737	213.1993	0.0493	0.9998		107.7265	0.0961	0.9773	213.1993	-0.0716	0.9814
AAEL001151-RA	1395.9983	-0.038	0.9764	1014.998	0.0268	0.9998		1395.9983	-0.111	0.9825	1132.8334	0.0847	0.9814
AAEL001152-RA	165.6192	-0.1926	0.9123	83.8552	0.8908	0.9998		165.6192	0.1994	0.97	88.6018	-0.1503	0.9624
AAEL001154-RA	834.6308	-0.1159	0.8056	687.7895	-0.1174	0.9998		818.9018	0.0291	0.9939	677.7998	0.0993	0.7687
AAEL001156-RA	75.9081	0.2069	0.8488	104.5221	0.0424	0.9998		79.5995	-0.1027	0.9879	104.291	-0.039	0.9814
AAEL001157-RA	122.5473	-0.2391	0.6566	89.991	-0.065	0.9998		122.5473	-0.1085	0.9514	89.991	-0.0284	0.9916
AAEL001158-RA	389.8195	0.7844	0.5221	204.5561	-0.0746	0.9998		510.9541	-0.1431	0.9889	204.5561	0.2601	0.1655
AAEL001159-RA	1173.0871	-0.3349	0.502	1160.1856	-0.0992	0.9998		1125.1825	-0.0434	0.9929	1154.2851	0.032	0.9644
AAEL001160-RA	64.0379	-0.1129	0.8881	73.1933	-0.0302	0.9998		60.8598	-0.0046	0.9993	68.8936	-0.0406	0.9852
AAEL001164-RA	1367.8096	0.3659	0.4034	1144.357	-0.1016	0.9998		1432.1977	0.0135	0.9983	1144.357	0.1166	0.9011
AAEL001165-RA	57.3592	-0.1226	0.9399	NA	NA	NA		61.9553	0.0459	0.9978	NA	NA	NA
AAEL001166-RA	342.9026	-0.2662	0.7095	238.1817	0.1859	0.9998		329.2423	-0.1048	0.9773	248.3753	-0.0752	0.969
AAEL001169-RA	128.8645	0.7724	0.5216	1075.6691	0.0066	0.9998		128.8645	-0.0376	0.9982	1075.6691	0.0456	0.9812
AAEL001170-RA	124.2009	0.2115	0.6049	130.8385	0.0542	0.9998		125.9288	-0.0326	0.9939	133.0656	0.0477	0.9758
AAEL001171-RA	75.5684	0.4062	0.7575	400.753	-0.1714	0.9998		75.5684	-0.0806	0.993	398.4684	-0.0332	0.9916
AAEL001172-RA	64.5114	-0.1009	0.8529	54.15	0.0394	0.9998		63.9717	-0.184	0.7156	54.9393	-0.0558	0.9697
AAEL001173-RA	241.6445	0.2958	0.3945	194.7266	0.0497	0.9998		254.8517	0.035	0.9929	205.1796	0.066	0.9575
AAEL001175-RA	61.9333	-0.1196	0.8716	74.8999	-0.1981	0.9998		63.3239	0.1744	0.8401	72.8829	0.1745	0.8153
AAEL001176-RA	2740.6486	0.282	0.862	2566.192	-0.0441	0.9998		2737.4521	0.4316	0.7584	2566.192	0.0945	0.9814
AAEL001177-RA	200.5668	0.1474	0.9016	323.6298	-0.0228	0.9998		219.6449	-0.089	0.99	323.0348	-0.0004	0.9995
AAEL001182-RA	319.3034	0.0111	0.9882	247.4542	-0.0439	0.9998		319.3034	-0.0922	0.9527	240.8648	0.0521	0.9728
AAEL001183-RA	118.233	0.3797	0.6483	131.0156	0.1356	0.9998		122.1023	-0.1176	0.9856	143.9857	0.1467	0.8069
AAEL001185-RA	158.2437	-0.1493	0.8667	273.7018	0.0619	0.9998		155.9459	-0.2575	0.7758	273.7018	-0.0311	0.9922
AAEL001186-RA	70.8036	0.6545	0.6662	NA	NA	NA		59.5523	0.4303	0.8024	NA	NA	NA
AAEL001187-RA	316.8759	0.0689	0.9095	409.7606	-0.021	0.9998		319.975	-0.0618	0.9879	409.7606	-0.0103	0.9964
AAEL001188-RA	627.6455	-0.3583	0.0796	401.0464	0.0033	0.9998		589.9318	0.0379	0.9889	401.0464	-0.0345	0.9831
AAEL001190-RA	802.227	0.0509	0.971	381.8451	0.4082	0.9998		877.654	0.1338	0.9794	442.9647	0.1415	0.8672
AAEL001191-RA	630.5938	-0.3884	0.2894	450.1739	-0.0349	0.9998		595.6967	0.0733	0.9825	426.7094	-0.0402	0.9901
AAEL001192-RA	63.8552	-0.1267	0.8489	60.3803	-0.1319	0.9998		63.8402	-0.0917	0.979	60.3803	0.1163	0.9326
AAEL001194-RA	1561.1577	0.9347	0.3905	1012.3373	0.2599	0.9998		1950.1151	0.3203	0.8909	1040.653	0.5521	0.0518
AAEL001198-RA	178.7692	-0.0756	0.9667	259.5037	0.1098	0.9998		163.4773	-0.1243	0.9889	259.5037	-0.0526	0.9881
AAEL001199-RA	69.2385	0.3605	0.6276	116.6834	-0.0281	0.9998		72.5076	-0.1377	0.9751	113.0697	0.107	0.9493
AAEL001200-RA	104.6403	0.0086	0.9959	155.6899	-0.2665	0.9998		100.5282	-0.2131	0.9138	155.6899	-0.0479	0.991
AAEL001201-RA	339.3033	0.0505	0.9161	405.5596	-0.0228	0.9998		339.3033	0.0508	0.979	390.9627	-0.0456	0.9778
AAEL001202-RA	56.0986	-0.0358	0.9715	53.1941	0.1378	0.9998		56.0986	-0.0834	0.9856	52.0647	0.0396	0.9894
AAEL001204-RA	2287.1698	0.5771	0.6254	2402.8631	-0.0774	0.9998		2287.1698	-0.0154	0.9993	2401.4896	0.1347	0.9666
AAEL001205-RA	1916.7242	-0.1383	0.8082	1292.003	0.0516	0.9998		1916.7242	0.0793	0.9619	1340.49	-0.0752	0.9324
AAEL001206-RA	3477.3879	-0.0904	0.905	4448.7104	0.05	0.9998		3699.0107	0.009	0.999	4338.6916	-0.0641	0.9635
AAEL001209-RA	2881.7199	-0.3937	0.4495	3257.1406	-0.1271	0.9998		2805.1234	0.0783	0.9856	2538.7532	0.0938	0.9706
AAEL001210-RA	907.98	0.0376	0.9626	736.6402	-0.1379	0.9998		907.98	0.0669	0.9833	736.6402	-0.0196	0.9939
AAEL001211-RA	182.6561	0.0088	0.9923	249.2461	0.0312	0.9998		182.6561	-0.1202	0.9528	249.2461	0.0371	0.9852
AAEL001212-RA	1277.7745	-0.2055	0.5671	742.7791	0.1451	0.9998		1228.9395	0.0386	0.9929	742.7791	-0.0686	0.9592
AAEL001215-RA	1486.3848	-0.2861	0.5765	1333.7904	-0.1641	0.9998		1472.6085	-0.0277	0.998	1333.7904	-0.1708	0.6207
AAEL001216-RA	1832.4712	0.2118	0.8127	3759.6287	0.0817	0.9998		1832.4712	-0.0722	0.9917	3838.6804	0.0409	0.9802
AAEL001218-RA	2227.0973	-0.1538	0.8223	3829.5142	0.0336	0.9998		2227.0973	0.0228	0.9982	3772.5255	-0.2078	0.1655
AAEL001220-RA	621.8871	-0.0062	0.9949	664.9887	-0.197	0.9998		621.8871	-0.0322	0.9961	664.9887	0.0591	0.9831
AAEL001235-RA	596.3116	-0.485	0.6006	151.5987	-0.0346	0.9998		492.8118	-0.0019	0.9993	151.5987	-0.0226	0.9947
AAEL001236-RA	456.7449	-0.2609	0.5467	318.9666	0.0335	0.9998		433.3498	0.1593	0.8289	313.567	-0.1586	0.8055
AAEL001238-RA	56.6731	0.9926	0.3764	527.4954	-0.2042	0.9998		63.0621	-0.1212	0.9914	493.6093	0.0092	0.9971
AAEL001243-RA	64.3875	0.2172	0.7341	96.9957	0.1383	0.9998		65.3331	0.0853	0.9825	96.9957	-0.0392	0.9911
AAEL001244-RA	976.7937	0.0871	0.8305	1254.7066	-0.0678	0.9998		979.8287	0.0729	0.9481	1254.7066	0.0717	0.9796
AAEL001247-RA	1554.6015	-0.3151	0.5568	1741.3914	-0.0877	0.9998		1483.3939	-0.0526	0.9918	1724.703	-0.0413	0.9814
AAEL001250-RA	492.9483	0.0731	0.9463	924.9716	0.0903	0.9998		465.7505	-0.2078	0.891	924.9716	0.048	0.9814
AAEL001251-RA	294.1171	-0.1649	0.6267	172.1939	0.1214	0.9998		285.4692	-0.1217	0.8416	173.5845	-0.025	0.9931
AAEL001252-RA	308.0461	-0.3544	0.5096	199.2551	0.3002	0.9998		279.1098	-0.1167	0.9528	199.2551	-0.2724	0.6643
AAEL001254-RA	706.8856	-0.7584	0.1309	443.912	0.2287	0.9998		591.6244	0.0856	0.988	465.3928	-0.1073	0.935
AAEL001255-RA	75.9762	0.8536	0.2042	128.3872	0.0077	0.9998		93.2748	0.3333	0.712	128.3872	0.239	0.7603
AAEL001257-RA	121.6465	-0.43	0.7702	NA	NA	NA		120.0016	-0.0708	0.994	NA	NA	NA
AAEL001260-RA	59.8421	-0.2189	0.8178	58.6019	0.2486	0.9998		59.8421	-0.2799	0.7631	59.7822	-0.2176	0.727
AAEL001264-RA	1109.565	-0.2751	0.6979	651.184	0.119	0.9998		1099.1721	-0.0608	0.9889	640.5531	-0.1304	0.9196
AAEL001266-RA	300.702	-0.182	0.7696	203.6284	0.0873	0.9998		308.5682	-0.0676	0.9883	200.896	-0.0109	0.9976
AAEL001270-RA	296.7382	-0.0434	0.9495	346.99	-0.0545	0.9998		285.3973	-0.1111	0.9097	352.9325	-0.0861	0.7956
AAEL001273-RA	1375.3088	0.1024	0.8118	1513.7715	-0.0328	0.9998		1419.1425	0.1618	0.6706	1412.3058	0.0336	0.9844
AAEL001275-RA	3005.9032	-0.1307	0.8209	1962.2973	0.0817	0.9998		2892.8319	0.1288	0.9189	1962.2973	-0.1528	0.7407
AAEL001277-RA	244.1033	-0.1859	0.7745	283.7855	-0.1184	0.9998		244.1033	0.0629	0.9897	283.7855	0.011	0.995
AAEL001279-RA	505.6538	0.5528	0.3396	722.7843	0.033	0.9998		559.6608	0.2474	0.7858	722.7843	0.0395	0.9867
AAEL001280-RA	59.4289	0.5258	0.5759	110.201	-0.1466	0.9998		59.4289	-0.1184	0.988	109.8965	0.1328	0.8461
AAEL001288-RA	109.2309	-0.4588	0.783	68.1095	0.303	0.9998		76.6745	0.0147	0.9993	68.1095	-0.1516	0.971
AAEL001293-RA	1885.7464	0.0718	0.9677	241.2703	0.3681	0.9998		1638.0784	0.1515	0.9792	252.6644	-0.0772	0.9836
AAEL001293-RB	98.8939	-0.0924	0.9639	NA	NA	NA		98.8939	0.0022	0.9993	NA	NA	NA
AAEL001296-RA	461.4052	0.5986	0.3822	350.3651	0.2063	0.9998		518.1327	0.0338	0.9982	354.4072	0.1531	0.931
AAEL001297-RA	199.7274	0.6375	0.6286	116.2322	0.1097	0.9998		230.1361	-0.1178	0.9889	126.0122	0.0992	0.9761
AAEL001300-RA	231.3471	0.0834	0.933	224.1268	-0.1014	0.9998		228.6834	-0.1076	0.9809	214.3517	-0.0119	0.9963
AAEL001301-RA	4370.7309	-0.2091	0.9013	607.4024	-0.1753	0.9998		4370.7309	-0.1267	0.9889	564.1669	0.1892	0.9324
AAEL001304-RA	54.8751	-0.1778	0.8953	50.395	-0.1073	0.9998		54.1725	0.3072	0.832	50.395	0.0881	0.9713
AAEL001307-RA	646.7233	-0.1543	0.8567	494.7543	0.0609	0.9998		646.7233	0.1032	0.9751	501.2023	0.0246	0.9947
AAEL001312-RA	250.0418	-0.5014	0.5342	261.559	0.2102	0.9998		218.3554	-0.1931	0.9489	277.802	-0.5327	0.0772
AAEL001314-RA	231.0181	-0.0044	0.9951	239.9646	-0.1228	0.9998		231.0181	-0.1383	0.8084	233.9767	-0.0142	0.9957
AAEL001315-RA	97.2767	-0.0729	0.8988	123.1099	0.0053	0.9998		97.2767	-0.1071	0.9352	123.1099	0.0598	0.9708
AAEL001317-RA	110.9586	0.7879	0.1334	140.6223	-0.1311	0.9998		115.1148	0.1958	0.8409	140.6223	0.1875	0.8365
AAEL001321-RA	419.2527	0.1643	0.8219	504.1065	0.0734	0.9998		422.4328	-0.002	0.9993	504.1065	-0.0202	0.9935
AAEL001322-RA	65.1428	1.059	0.3041	171.6688	-0.4852	0.9998		79.7766	0.2781	0.9226	171.6688	0.1807	0.942
AAEL001324-RA	50.1587	0.3235	0.5938	66.1437	0.0547	0.9998		50.1587	0.1179	0.9612	66.1437	0.0489	0.9886
AAEL001329-RA	398.8501	0.0246	0.9813	342.7448	-0.0715	0.9998		398.8501	-0.2314	0.7758	296.7954	0.148	0.9298
AAEL001331-RA	1557.4331	-0.2462	0.8209	748.7255	0.4361	0.9998		1569.0312	0.0568	0.9929	760.1104	0.0669	0.9876
AAEL001332-RA	87.281	0.5228	0.2783	136.81	0.1121	0.9998		97.8	0.2307	0.6598	136.81	-0.0382	0.9904
AAEL001334-RA	532.9462	-0.1607	0.8305	220.402	-0.0284	0.9998		514.065	-0.0863	0.9877	220.402	-0.0141	0.9971
AAEL001336-RA	1611.45	-0.3842	0.1779	618.2339	0.1035	0.9998		1531.4394	0.0132	0.9982	611.8613	-0.0201	0.9967
AAEL001338-RA	126.035	-0.083	0.9347	292.963	-0.1224	0.9998		126.035	0.0696	0.9917	292.963	-0.0078	0.998
AAEL001339-RA	143.9588	0.6538	0.3237	312.7352	-0.092	0.9998		162.2229	0.3848	0.5513	312.7352	0.1085	0.9542
AAEL001341-RA	847.8695	0.2448	0.6403	1197.0403	0.0753	0.9998		878.9931	0.0408	0.9929	1207.7828	0.1115	0.4983
AAEL001350-RA	176.9723	-0.0288	0.9801	182.9834	0.1003	0.9998		176.9723	-0.05	0.9934	182.9834	-0.0313	0.9852
AAEL001352-RA	972.1124	0.5778	0.1671	1423.1116	0.0752	0.9998		1073.2327	0.1132	0.9612	1423.1116	0.1481	0.9324
AAEL001354-RA	539.6735	0.0054	0.9949	419.0036	-0.0682	0.9998		539.6735	-0.0757	0.9785	419.0036	-0.0471	0.9835
AAEL001356-RA	561.6686	0.3066	0.6474	861.7921	-0.0342	0.9998		597.7569	0.1242	0.9481	868.3735	0.1383	0.7577
AAEL001360-RA	1263.5738	-0.0313	0.9695	1197.2553	0.0263	0.9998		1263.5738	0.0887	0.9515	1227.4639	-0.0721	0.9516
AAEL001361-RA	104.258	0.9218	0.1309	164.192	-0.1979	0.9998		116.1451	0.2407	0.8588	164.192	0.111	0.971
AAEL001363-RA	86.2907	0.2235	0.8354	74.8768	0.0331	0.9998		85.2443	-0.2628	0.8401	74.8768	0.0695	0.9796
AAEL001366-RA	69.5164	0.1956	0.8262	NA	NA	NA		69.5164	0.076	0.9889	NA	NA	NA
AAEL001371-RA	188.6181	0.1123	0.8981	165.3697	0.0476	0.9998		197.4337	-0.1182	0.97	166.8656	0.004	0.9976
AAEL001372-RA	623.5025	0.005	0.9922	555.3524	0.0683	0.9998		623.5025	0.0142	0.9982	555.3524	0.0307	0.9831
AAEL001375-RA	281.42	1.056	0.2237	1956.7014	-0.1499	0.9998		402.3499	0.2084	0.9572	1956.7014	0.0174	0.9964
AAEL001378-RA	84.2467	0.0226	0.9894	169.065	0.2692	0.9998		80.7465	-0.0788	0.9929	171.2589	-0.2127	0.7786
AAEL001379-RA	334.3173	-0.2047	0.5267	250.775	0.032	0.9998		324.1947	0.0083	0.9984	250.775	-0.0367	0.9831
AAEL001381-RA	236.1897	-0.553	0.3762	197.2364	0.0103	0.9998		216.2835	0.1396	0.9638	197.2364	-0.1616	0.6435
AAEL001382-RA	82.6626	0.2118	0.8728	118.7882	0.0212	0.9998		82.6626	-0.0993	0.9909	118.7882	0.1182	0.9624
AAEL001385-RA	844.3088	-0.3373	0.4958	436.248	0.2827	0.9998		838.9978	0.0561	0.9916	436.248	-0.0478	0.9889
AAEL001387-RA	119.7746	-0.2874	0.7125	103.2628	0.0152	0.9998		119.7746	-0.0418	0.9939	107.1353	0.0273	0.9921
AAEL001388-RA	627.9775	0.2805	0.3769	469.4572	0.0799	0.9998		656.1171	0.0404	0.99	470.1756	0.0815	0.8838
AAEL001389-RA	1312.5045	-0.1471	0.8157	627.1326	0.0831	0.9998		1277.387	-0.1174	0.9309	627.1326	0.0962	0.9443
AAEL001393-RA	342.3507	-0.613	0.5803	480.7472	0.2445	0.9998		342.3507	0.13	0.9856	491.1159	-0.4175	0.2851
AAEL001394-RA	189.111	0.5723	0.3284	237.3377	0.2281	0.9998		231.1408	-0.0193	0.9983	234.5514	-0.3664	0.5114
AAEL001395-RA	89.1331	0.2902	0.6254	122.6057	0.1488	0.9998		90.7287	-0.0457	0.9939	124.4871	0.028	0.991
AAEL001396-RA	459.575	-0.1712	0.9245	102.6894	0.0954	0.9998		368.2745	-0.1099	0.9916	100.9254	-0.1706	0.961
AAEL001397-RA	345.749	0.1506	0.8074	441.6135	-0.0351	0.9998		357.5977	0.2361	0.565	435.1006	0.0246	0.9886
AAEL001399-RA	114.2418	0.4872	0.6937	71.7802	0.2964	0.9998		120.8718	0.0455	0.9982	74.9079	0.0986	0.9844
AAEL001405-RA	223.5517	-0.0422	0.951	205.8392	-0.0116	0.9998		223.5517	-0.1207	0.9143	205.8392	0.0038	0.9992
AAEL001406-RA	104.9759	0.3255	0.658	113.2283	0.0112	0.9998		109.6739	0.2168	0.8614	113.2283	0.1119	0.9488
AAEL001407-RA	57.836	-0.0847	0.9064	62.6508	-0.0926	0.9998		57.9132	-0.0227	0.9982	56.8058	-0.0187	0.9967
AAEL001409-RA	981.7715	-0.185	0.7806	1420.0694	-0.2456	0.9998		862.4065	0.1602	0.9039	1344.9349	-0.0088	0.9976
AAEL001410-RA	86.4363	0.1433	0.7744	98.8265	-0.1067	0.9998		91.0451	-0.0178	0.9982	100.79	-0.0411	0.9844
AAEL001411-RA	5175.6213	0.1161	0.8649	4439.6958	0.057	0.9998		5175.6213	0.0317	0.9961	4439.6958	-0.0445	0.9814
AAEL001411-RB	65.315	0.6944	0.5159	106.1586	-0.1895	0.9998		80.4698	0.4063	0.7442	103.1897	0.1231	0.967
AAEL001412-RA	69.6314	0.6003	0.5159	219.58	-0.0253	0.9998		72.6935	-0.2101	0.9528	209.3668	0.0044	0.9992
AAEL001413-RA	260.1651	-0.1429	0.8649	104.4388	0.1347	0.9998		249.3186	-0.1374	0.9528	104.4388	0.0747	0.9844
AAEL001416-RA	107.4822	0.6732	0.25	177.5616	-0.0271	0.9998		114.3298	0.3553	0.3537	177.5616	0.0473	0.9888
AAEL001419-RA	241.906	0.193	0.8756	324.8408	-0.0032	0.9998		248.0466	-0.0814	0.9929	324.8408	-0.1048	0.9736
AAEL001420-RA	NA	NA	NA	69.8652	0.3228	0.9998		50.6695	-0.8015	0.269	NA	NA	NA
AAEL001421-RA	3257.4172	0.7469	0.1883	6090.5786	0.0431	0.9998		3752.778	0.2446	0.8394	6090.5786	0.0636	0.9836
AAEL001422-RA	285.5981	-0.2778	0.4573	194.3543	0.2262	0.9998		276.785	-0.0703	0.9825	196.2913	-0.0039	0.9992
AAEL001423-RA	363.1281	0.603	0.4021	904.6243	0.1524	0.9998		396.5897	0.0043	0.9993	909.2163	0.0167	0.9957
AAEL001424-RA	175.9222	-0.0983	0.8673	182.6471	-0.0644	0.9998		174.8565	-0.0373	0.9929	176.6125	0.0097	0.9971
AAEL001426-RA	53.1248	-0.2248	0.7846	99.6232	-0.0463	0.9998		53.1248	0.008	0.9993	99.6232	0.0245	0.9947
AAEL001427-RA	79.7402	0.3878	0.6688	NA	NA	NA		79.7431	0.162	0.9729	NA	NA	NA
AAEL001431-RA	61.4035	0.9419	0.1858	78.5092	-0.186	0.9998		68.6077	0.2487	0.9033	78.5092	0.4137	0.3552
AAEL001432-RA	4338.1484	0.5529	0.5898	3269.2957	0.17	0.9998		5043.0512	0.2142	0.9401	3304.0233	0.0712	0.9638
AAEL001434-RA	464.9414	-0.1222	0.8794	729.3543	-0.1236	0.9998		430.5203	0.237	0.7758	694.8982	-0.0312	0.9921
AAEL001438-RA	72.3295	-0.139	0.8384	106.4131	-0.1786	0.9998		67.6938	-0.2624	0.6198	101.673	0.0564	0.9814
AAEL001440-RA	768.6526	0.0783	0.8933	1361.7694	-0.0538	0.9998		768.6526	-0.0695	0.9825	1333.936	-0.0302	0.9863
AAEL001446-RA	1216.963	-0.4035	0.79	976.9775	-0.0523	0.9998		893.6989	-0.0892	0.9929	976.9775	-0.0368	0.991
AAEL001447-RA	315.3817	-0.2225	0.7955	173.5023	0.0711	0.9998		289.1626	0.002	0.9993	173.5023	-0.1692	0.7816
AAEL001448-RA	515.7807	-0.3504	0.7674	424.7108	0.2294	0.9998		453.4191	-0.0839	0.9929	442.7559	0.1146	0.9377
AAEL001451-RA	88.0109	-0.2834	0.7269	90.1896	-0.0406	0.9998		87.3066	0.124	0.9751	90.1896	0.1247	0.9295
AAEL001455-RA	84.8712	-0.0184	0.9879	84.0081	-0.1109	0.9998		84.678	-0.2859	0.597	74.9079	-0.1185	0.9331
AAEL001464-RA	1796.7507	-0.2783	0.8534	57.1241	0.0071	0.9998		1796.7507	-0.0379	0.9982	57.6214	-0.0326	0.9949
AAEL001465-RA	306.1871	-0.2129	0.6227	289.4627	0.0393	0.9998		304.9069	0.0389	0.9929	289.774	0.0056	0.9979
AAEL001467-RA	194.6081	0.968	0.3762	241.5566	0.3846	0.9998		256.7289	0.257	0.9215	241.5566	-0.0819	0.9881
AAEL001470-RA	96.7516	0.3647	0.4999	102.7553	0.1397	0.9998		105.8707	0.0219	0.9982	102.7553	-0.0055	0.9992
AAEL001471-RA	1390.718	0.2506	0.8716	1517.4105	0.1706	0.9998		1390.718	0.4071	0.7671	1517.4105	-0.0828	0.9844
AAEL001473-RA	199.8468	0.4131	0.5843	133.379	0.0883	0.9998		218.3191	0.2754	0.7838	133.379	0.123	0.9592
AAEL001476-RA	51.2325	0.4237	0.6208	NA	NA	NA		55.7005	0.2148	0.9097	NA	NA	NA
AAEL001477-RA	220.6893	-0.6138	0.5427	58.334	0.0123	0.9998		159.9705	0.4019	0.7666	56.3944	-0.0655	0.9796
AAEL001478-RA	582.5138	0.182	0.8984	384.2173	-0.3969	0.9998		582.5138	0.1191	0.9872	367.0822	-0.0182	0.9971
AAEL001479-RA	1006.2989	0.4805	0.2981	2477.3262	-0.0796	0.9998		1169.1778	0.0564	0.9929	2416.9765	0.0749	0.9488
AAEL001480-RA	309.7199	-0.8647	0.0718	185.1188	0.0781	0.9998		248.9449	0.0537	0.9929	188.9911	-0.1762	0.8224
AAEL001482-RA	57.3291	0.0255	0.9718	56.6686	-0.1206	0.9998		57.3291	0.1975	0.6906	56.6686	0.1113	0.92
AAEL001484-RA	1347.7442	-0.1645	0.799	2137.5044	-0.1637	0.9998		1347.7442	-0.0474	0.9929	2097.3913	-0.0727	0.969
AAEL001484-RB	121.6183	-0.2938	0.5739	212.2656	-0.239	0.9998		120.3438	0.048	0.9929	201.033	-0.0539	0.9838
AAEL001488-RA	1224.7809	0.5977	0.0768	1852.3973	-0.0368	0.9998		1331.8826	0.1648	0.8401	1852.3973	0.2185	0.5152
AAEL001495-RA	79.3519	0.2951	0.6851	65.2123	0.7994	0.9998		80.7002	0.1169	0.9706	65.2123	-0.4306	0.5314
AAEL001496-RA	111.2005	-0.1899	0.7563	118.4467	-0.2245	0.9998		106.4837	-0.0207	0.9982	114.2483	0.0509	0.9828
AAEL001497-RA	496.5679	0.1129	0.8191	351.4907	0.0312	0.9998		519.227	0.1092	0.9215	352.6933	-0.0338	0.9808
AAEL001501-RA	1172.8251	-0.1464	0.8295	524.487	0.2954	0.9998		1172.8251	-0.1318	0.9215	568.881	-0.0741	0.9626
AAEL001503-RA	122.9638	1.8142	0.0357	362.558	-0.1265	0.9998		191.9244	0.338	0.8744	358.9012	0.3261	0.7597
AAEL001504-RA	324.9727	-0.195	0.7039	478.9639	0.0686	0.9998		304.2545	-0.1121	0.9198	478.9639	-0.1968	0.8518
AAEL001505-RA	255.3277	-0.2298	0.3973	193.9914	0.0499	0.9998		234.7979	-0.0119	0.9982	191.8118	0	1
AAEL001506-RA	88.6637	0.572	0.6045	505.4967	-0.1298	0.9998		89.3122	-0.2337	0.9453	502.3725	0.008	0.9976
AAEL001507-RA	709.7944	-0.2724	0.4362	452.3121	-0.0521	0.9998		680.7527	-0.0119	0.9982	433.6883	-0.1194	0.8389
AAEL001508-RA	95.892	0.0149	0.9878	134.5672	-0.3346	0.9998		95.892	-0.077	0.9872	134.3866	-0.161	0.7409
AAEL001509-RA	2221.085	-0.3091	0.7605	417.0351	0.8142	0.9998		2018.3528	0.1291	0.9809	602.1513	-0.1191	0.9786
AAEL001509-RC	962.0359	-0.0453	0.9779	146.7466	0.8212	0.9998		950.1686	-0.0094	0.9993	291.9185	-0.0465	0.9947
AAEL001516-RA	540.2484	0.6263	0.6348	827.2014	0.0842	0.9998		707.9535	0.438	0.7254	827.2014	0.171	0.9511
AAEL001518-RA	129.8435	-0.1163	0.8295	141.6253	-0.039	0.9998		127.164	0.0126	0.9982	141.6253	-0.0968	0.9328
AAEL001519-RA	710.6953	-0.4292	0.4624	87.5913	-0.1427	0.9998		626.8398	0.0086	0.9993	87.5913	-0.1141	0.9814
AAEL001520-RA	140.5986	0.0303	0.9737	153.5922	-0.0456	0.9998		134.0751	0.1647	0.8672	153.5922	0.0947	0.9482
AAEL001521-RA	271.6202	0.1914	0.7816	342.7125	-0.0726	0.9998		290.1282	-0.1394	0.8614	338.3507	0.1903	0.7511
AAEL001523-RA	75.0365	0.3409	0.8649	840.7963	-0.2907	0.9998		75.0365	-0.0924	0.9929	825.7953	0.2991	0.3212
AAEL001525-RA	253.952	0.043	0.9494	204.5018	-0.056	0.9998		256.6262	-0.0519	0.99	193.8339	0.0138	0.9962
AAEL001526-RA	84.5308	0.2596	0.8449	128.5391	0.0547	0.9998		88.2953	0.2076	0.9481	129.6567	0.0228	0.9967
AAEL001530-RA	690.9378	-0.2738	0.4534	306.0813	0.1847	0.9998		670.2908	-0.0369	0.9927	307.4069	-0.0446	0.9836
AAEL001532-RA	492.7151	-0.5268	0.6054	250.8831	-0.2665	0.9998		401.3583	0.028	0.9982	250.2431	-0.0972	0.9814
AAEL001533-RA	689.277	-0.3951	0.7958	NA	NA	NA		632.4319	-0.0188	0.999	NA	NA	NA
AAEL001538-RA	695.848	0.1375	NA	320.3468	0.1316	0.9998		655.813	0.2981	0.9033	385.5879	0.0521	0.9911
AAEL001539-RA	183.6107	0.3539	0.4899	273.2686	0.3127	0.9998		202.6666	0.1474	0.9318	274.422	0.106	0.9508
AAEL001540-RA	343.7393	0.6639	0.0462	470.5016	-0.2933	0.9998		442.8394	0.0733	0.9837	463.5843	0.1267	0.9249
AAEL001541-RA	282.4291	-0.1186	0.8227	199.5873	0.0066	0.9998		274.7476	-0.0916	0.9512	199.5873	-0.021	0.9925
AAEL001543-RA	1626.61	-0.0834	0.9512	705.2752	-0.1117	0.9998		1725.7711	-0.1041	0.9889	705.2752	-0.0452	0.9852
AAEL001544-RA	107.5091	-0.2879	0.6115	89.0564	-0.131	0.9998		99.5082	-0.0431	0.9939	83.9916	0.049	0.9852
AAEL001545-RA	NA	NA	NA	50.9306	-0.1848	0.9998		51.718	-0.4117	0.4821	NA	NA	NA
AAEL001548-RA	4025.1635	-0.7058	0.2418	1386.1958	0.2193	0.9998		3653.3469	0.1503	0.9656	1549.8929	0.0426	0.9852
AAEL001549-RA	402.9702	0.3231	0.5993	425.5427	0.0857	0.9998		420.1868	0.218	0.8409	425.5427	0.1659	0.9159
AAEL001551-RA	77.3175	-0.0581	0.9533	55.2699	-0.0734	0.9998		74.381	-0.0334	0.9978	55.2699	0.0097	0.9971
AAEL001556-RA	233.2074	0.4197	0.4804	171.2623	-0.0125	0.9998		240.5372	-0.1081	0.9785	178.4602	-0.1593	0.9249
AAEL001557-RA	1621.9025	-0.257	0.6694	805.5635	0.2395	0.9998		1495.2466	0.0937	0.9833	807.5196	-0.0017	0.9995
AAEL001561-RA	1695.4075	-0.116	0.9207	555.8618	0.4811	0.9998		1538.5216	0.3497	0.6603	555.8618	0.0779	0.9814
AAEL001561-RC	99.1965	-0.0649	0.9657	NA	NA	NA		93.8425	0.4554	0.5346	NA	NA	NA
AAEL001562-RA	548.7862	0.0758	NA	384.0872	0.151	0.9998		523.2848	0.2006	0.9453	384.0872	0.0196	0.9949
AAEL001564-RA	123.4738	-0.5422	0.7311	134.6302	0.2389	0.9998		85.2219	0.5303	0.6794	150.9349	0.1382	0.9788
AAEL001565-RA	536.0003	-0.5321	0.3619	202.7746	0.4324	0.9998		499.7916	0.2436	0.7758	207.9811	-0.1055	0.9736
AAEL001569-RA	1263.962	-0.2031	0.6611	798.2409	0.0771	0.9998		1202.1408	-0.0088	0.999	801.5202	-0.0667	0.9814
AAEL001570-RA	64.0483	1.3825	0.0508	59.9184	0.1001	0.9998		89.6025	-0.0575	0.9957	59.9184	-0.1318	0.9606
AAEL001573-RA	114.6158	0.17	0.9191	172.7743	0.1741	0.9998		131.166	-0.0814	0.9929	165.6616	-0.0185	0.9971
AAEL001574-RA	207.1863	0.1724	0.8649	157.1844	0.1328	0.9998		207.1863	0.3438	0.6183	157.1844	0.0533	0.9831
AAEL001576-RA	189.6877	0.3868	0.3608	186.0494	-0.1866	0.9998		225.1031	-0.0226	0.9982	165.6603	-0.0751	0.9786
AAEL001577-RA	22368.8504	0.9745	0.379	2171.2111	0.3893	0.9998		30211.4309	0.0707	0.9948	2491.7412	0.1553	0.9727
AAEL001580-RA	96.6711	-0.2226	0.8384	60.2667	0.4426	0.9998		96.6711	-0.0621	0.9934	60.6223	-0.1723	0.9532
AAEL001581-RA	788.1135	0.2765	0.5826	977.0449	-0.0324	0.9998		852.3206	0.1252	0.9228	977.0449	0.0989	0.9325
AAEL001582-RA	52.1428	-0.1318	0.9334	95.7138	0.1269	0.9998		53.237	0.2876	0.8303	95.7138	-0.0435	0.9921
AAEL001583-RA	620.0302	0.2445	0.8372	440.1295	0.254	0.9998		639.0176	0.4605	0.5021	500.543	0	1
AAEL001586-RA	1378.6385	-0.2689	0.7363	395.4811	0.0724	0.9998		1261.7333	0.1666	0.9385	395.4811	0.2824	0.7597
AAEL001587-RA	93.945	0.2925	0.6702	54.3423	0.2638	0.9998		101.7205	-0.0071	0.9993	54.7404	-0.0329	0.9925
AAEL001588-RA	16455.3521	0.3667	0.5718	1146.8934	0.4207	0.9998		17513.7388	-0.0119	0.999	1146.8934	0.2697	0.7447
AAEL001593-RA	3370.4659	-0.1844	0.8775	2034.3795	-0.2722	0.9998		3017.0028	0.1716	0.9662	2013.9088	0.1468	0.8826
AAEL001593-RB	127.104	-0.273	0.8412	55.2494	0.041	0.9998		116.2887	0.1609	0.9816	55.2494	0.2287	0.6744
AAEL001593-RC	823.4835	-0.0442	0.9761	531.5471	-0.3398	0.9998		860.0749	0.0236	0.9983	531.5471	0.1911	0.778
AAEL001594-RA	112.9389	-0.3315	0.8397	NA	NA	NA		112.9389	-0.0417	0.9982	NA	NA	NA
AAEL001595-RA	87.2482	-0.5558	0.3564	78.7618	0.073	0.9998		83.0676	0.0964	0.988	74.8568	-0.0301	0.9957
AAEL001596-RA	501.6467	-0.0671	0.9116	395.5178	-0.0107	0.9998		477.4795	-0.0816	0.9734	386.1174	0.0837	0.8425
AAEL001598-RA	117.7641	0.1284	0.7962	205.5888	-0.0326	0.9998		117.7641	0.0677	0.9794	205.5888	0.038	0.9796
AAEL001599-RA	344.7358	1.246	0.3178	1780.5021	-0.2715	0.9998		357.3919	-0.2748	0.9421	1688.6098	0.0844	0.9844
AAEL001601-RA	83.8412	-0.1123	0.8995	199.608	-0.2376	0.9998		87.3957	-0.0388	0.9954	199.2465	0.1126	0.9485
AAEL001603-RA	85.1638	0.3679	0.8247	292.2446	-0.073	0.9998		101.2815	0.2224	0.965	220.0647	-0.0625	0.9921
AAEL001604-RA	271.177	-0.2905	0.7626	241.23	-0.4426	0.9998		275.7405	-0.3125	0.728	235.8702	-0.0876	0.9789
AAEL001605-RA	755.6051	-0.1416	0.8023	1188.5561	-0.0474	0.9998		737.0553	-0.0344	0.9939	1151.8238	-0.0783	0.903
AAEL001606-RA	690.7507	-0.4316	0.3479	307.5915	0.2602	0.9998		639.1814	-0.1996	0.7758	316.1686	-0.2141	0.8069
AAEL001607-RA	1367.5325	0.0869	0.9363	382.8593	-0.0376	0.9998		1367.5325	0.0057	0.9993	382.8593	0.1099	0.8371
AAEL001611-RA	23836.5906	-0.4185	0.7829	755.2507	0.0883	0.9998		17791.4472	0.2197	0.9638	599.4061	0.2231	0.9463
AAEL001614-RA	553.8597	0.0967	0.9003	173.7837	-0.1252	0.9998		553.8597	-0.0324	0.9975	173.7837	0.1084	0.8269
AAEL001615-RA	126.4787	0.3236	0.7537	267.183	-0.2708	0.9998		123.614	-0.2337	0.9157	257.0085	0.0746	0.9758
AAEL001616-RA	1313.2971	-0.2161	0.5633	844.9919	0.2252	0.9998		1289.985	0.0487	0.9889	860.1577	-0.0613	0.969
AAEL001618-RA	153.541	0.6648	0.1436	246.3316	0.0556	0.9998		181.9736	0.1067	0.9713	246.3316	0.1025	0.9328
AAEL001619-RA	134.6787	-0.0242	0.9813	162.4928	0.012	0.9998		131.4546	-0.1366	0.9456	161.139	0.0521	0.9812
AAEL001621-RA	36606.6204	-0.6175	0.5943	826.8735	-0.102	0.9998		28066.0079	0.1359	0.9883	704.1514	-0.0791	0.9879
AAEL001622-RA	687.5871	0.0101	0.9878	571.1502	-0.0268	0.9998		687.5871	-0.0195	0.998	561.8089	0.0323	0.9835
AAEL001623-RA	2007.3737	-0.0942	0.9116	3418.1652	-0.0623	0.9998		1897.5934	-0.0602	0.9922	3418.1652	-0.0771	0.9666
AAEL001626-RA	1154.8388	-0.185	0.9089	166.0459	0.7116	0.9998		1065.3644	0.2432	0.9389	174.4057	-0.2858	0.8437
AAEL001627-RA	1652.7376	-0.1511	0.9342	493.6408	-0.1099	0.9998		1715.593	-0.0477	0.9982	484.8314	0.063	0.9758
AAEL001631-RA	50.1779	0.4721	0.5709	51.3233	0.2305	0.9998		52.7576	-0.0729	0.9929	51.3233	0.0443	0.9858
AAEL001636-RA	789.1557	1.107	0.099	1501.9611	-0.0071	0.9998		1079.728	0.3716	0.6954	1501.9611	0.1311	0.9592
AAEL001638-RA	70.7121	0.5202	0.3849	144.0982	0.2073	0.9998		76.0753	0.0969	0.9845	144.5628	0.0455	0.9838
AAEL001642-RA	189.1575	-0.3013	0.7139	166.9445	0.2432	0.9998		177.3086	-0.2041	0.9033	173.495	-0.0895	0.9478
AAEL001645-RA	70.57	-0.3369	0.709	63.5227	-0.1775	0.9998		67.5369	-0.0327	0.9982	56.6142	0.064	0.9814
AAEL001646-RA	330.4968	-0.4176	0.7545	209.0442	0.5595	0.9998		330.4867	-0.0961	0.9919	238.7762	-0.103	0.969
AAEL001647-RA	270.2765	-0.2887	0.8619	203.0308	0.1386	0.9998		270.2765	0.5102	0.6183	203.0308	0.1586	0.9413
AAEL001649-RA	566.581	0.2413	0.7341	378.4429	-0.0466	0.9998		596.934	0.2765	0.669	378.4429	0.1495	0.8986
AAEL001653-RA	81.8847	0.1516	0.8209	85.6294	-0.0108	0.9998		84.8676	-0.2275	0.6829	83.1743	0.0757	0.9786
AAEL001655-RA	61.9353	-0.1918	0.8106	72.0491	0.1164	0.9998		58.7892	-0.1163	0.9749	72.0491	-0.168	0.7653
AAEL001656-RA	8899.7871	0.1693	0.879	1749.5205	0.2948	0.9998		9607.5791	0.253	0.8741	1807.1001	0.1023	0.9814
AAEL001657-RA	209.8845	0.0277	0.9632	242.2672	-0.0838	0.9998		217.7629	-0.0392	0.9916	237.4271	0.0247	0.9931
AAEL001659-RA	246.121	-0.2756	0.6063	185.8276	0.2767	0.9998		227.8277	0.0571	0.9922	185.8276	-0.3263	0.5092
AAEL001664-RA	NA	NA	NA	NA	NA	NA		53.0123	0.163	0.9554	NA	NA	NA
AAEL001667-RA	31089.0308	0.0578	0.9813	764.6678	1.3934	0.9998		23214.0455	0.5869	0.6189	940.4239	-0.454	0.5776
AAEL001668-RA	4343.8825	1.1167	0.1578	8261.6991	0.0021	0.9998		5615.1907	0.2925	0.8634	8261.6991	0.126	0.9061
AAEL001670-RA	409.6035	-0.0382	0.9632	451.2346	0.132	0.9998		403.905	-0.1265	0.9366	450.9482	0.0385	0.9852
AAEL001673-RA	2387.6754	0.7571	0.2919	5619.663	0.0133	0.9998		2841.3866	-0.043	0.9981	5705.8224	-0.1442	0.8226
AAEL001674-RA	58214.4775	0.2956	0.8636	54.2068	0.8117	NA		58312.617	0.0841	0.9939	54.2068	0.6472	0.1801
AAEL001679-RA	139740.286	0.4104	0.7568	498.7376	0.7575	NA		151936.691	0.1176	0.9889	377.8571	0.4257	0.6842
AAEL001681-RA	13208.4604	-0.2569	0.8256	333.7313	1.616	0.5432		13208.4604	-0.18	0.9517	468.7424	0.0951	0.9852
AAEL001682-RA	318.1699	0.1126	0.8978	470.056	-0.0615	0.9998		318.1699	-0.0819	0.9883	470.056	0.085	0.8875
AAEL001687-RA	714.4976	-0.3124	0.8667	64.4708	-0.49	NA		619.9917	0.1666	0.9856	64.2932	-0.2032	0.9488
AAEL001688-RA	106.0647	-0.3136	0.3554	110.5398	-0.1721	0.9998		104.0602	-0.053	0.9889	109.6683	0.0198	0.9931
AAEL001690-RA	374093.9493	0.3587	0.7982	1288.635	0.7558	NA		407238.3331	0.1256	0.9889	996.9845	0.4175	0.7037
AAEL001691-RA	246.0201	-0.1809	0.9263	69.4123	0.5247	0.9998		222.2111	-0.2111	0.97	78.1838	-0.1665	0.971
AAEL001693-RA	58505.8606	-0.797	0.3709	711.0812	0.8919	0.9998		48820.4335	0.2569	0.9149	755.6359	-0.1182	0.9814
AAEL001698-RA	1720.2777	-0.4101	0.3088	745.7092	0.0542	0.9998		1480.6884	0.0622	0.9889	737.1916	0.0076	0.998
AAEL001699-RA	2015.1959	-0.0659	0.9666	218.9614	0.4069	0.9998		1841.9475	0.0846	0.9928	218.9614	-0.0357	0.9947
AAEL001701-RA	26457.4733	-0.2589	0.8318	597.3031	1.4378	0.819		26506.5931	-0.1161	0.9883	933.7934	0.1763	0.9654
AAEL001703-RA	250385.9526	0.3899	0.6532	738120.057	-0.2823	0.9998		305577.9888	-0.2099	0.9215	694982.4807	0.179	0.8148
AAEL001705-RA	778.2089	-0.1095	0.8978	374.7036	-0.0289	0.9998		778.2089	0.175	0.8966	396.2954	0.0956	0.9654
AAEL001706-RA	150.5055	0.1821	0.8667	197.3652	-0.0156	0.9998		150.5055	-0.0742	0.9922	200.7037	0.1081	0.9152
AAEL001707-RA	1106.3085	0.0245	0.9899	NA	NA	NA		1116.1794	0.1053	0.9917	NA	NA	NA
AAEL001709-RA	219.6246	0.3514	0.4691	246.0499	-0.2631	0.9998		232.5	0.1975	0.7852	236.9878	0.0258	0.9931
AAEL001715-RA	1590.8708	0.339	0.7141	3004.0683	0.1075	0.9998		1776.3783	0.1559	0.9481	3004.9574	-0.0606	0.9688
AAEL001716-RA	241.3052	0.3689	0.3652	424.958	-0.0184	0.9998		257.5339	0.0676	0.9825	424.958	0.0317	0.9892
AAEL001717-RA	80.6669	-0.2012	0.6612	53.8269	-0.0062	0.9998		74.492	-0.0802	0.9739	53.8269	0.0873	0.9706
AAEL001719-RA	68.4721	0.3972	0.3087	136.7355	-0.0996	0.9998		71.5633	0.2154	0.6598	136.7355	0.0819	0.9739
AAEL001724-RA	116.9682	0.1239	0.8969	52.7947	0.3121	0.9998		122.2596	-0.0301	0.9982	54.5745	0.0394	0.9931
AAEL001725-RA	61.5378	0.5483	0.5343	77.9964	0.0671	0.9998		67.8743	0.1993	0.9481	77.9964	-0.0251	0.9967
AAEL001729-RA	60.0953	0.4394	0.3887	82.3425	-0.0572	0.9998		64.7766	0.0083	0.9993	82.3425	0.2041	0.7597
AAEL001733-RA	162.6361	-0.3382	0.4041	122.6057	0.2046	0.9998		158.6068	0.0688	0.9809	139.7328	0.1281	0.8229
AAEL001740-RA	177.7352	0.0105	0.9894	163.3528	0.1362	0.9998		177.6441	0.0784	0.9785	168.209	-0.0437	0.9814
AAEL001742-RA	2021.4607	-0.2504	0.4399	1346.5977	0.0044	0.9998		1785.5547	0.0569	0.986	1341.5854	-0.0877	0.6928
AAEL001746-RC	947.0654	0.8319	0.1432	1674.1766	-0.3489	0.9998		1050.5797	0.0788	0.9917	1674.1766	0.3193	0.4551
AAEL001751-RA	177.6837	0.7315	0.4999	477.4202	-0.1669	0.9998		177.6837	-0.1732	0.9809	466.4996	0.0745	0.9317
AAEL001752-RA	626.0536	-0.1406	0.6904	434.4346	0.0307	0.9998		616.4233	0.0202	0.9973	448.2209	0.0262	0.9852
AAEL001752-RB	647.2268	0.0353	0.9454	441.829	0.0854	0.9998		630.2874	-0.0202	0.9978	442.5031	-0.0424	0.9796
AAEL001757-RA	NA	NA	NA	63.0544	-0.0314	0.9998		54.922	-0.4577	0.7028	63.0544	-0.2083	0.9159
AAEL001759-RA	19454.8061	0.0997	0.8163	29086.0271	-0.1918	0.9998		20604.275	-0.0367	0.9922	26274.2736	0.0794	0.9626
AAEL001761-RA	81.1303	-0.0786	0.9012	113.1497	-0.0481	0.9998		81.1303	-0.1525	0.8344	113.1497	0.0468	0.983
AAEL001764-RA	69.2518	-0.185	0.7643	88.5222	0.0856	0.9998		68.1338	-0.2294	0.7409	82.8308	0.0762	0.9732
AAEL001765-RA	517.5194	0.088	0.9132	439.8239	-0.1734	0.9998		542.2306	-0.1169	0.965	439.8239	-0.065	0.9782
AAEL001767-RA	1426.7665	0.7152	0.446	4650.4315	-0.4066	0.9998		1575.0837	-0.2259	0.9432	4518.334	0.0484	0.9891
AAEL001767-RB	310.0212	0.9031	0.4305	1510.5842	-0.3367	0.9998		382.0301	-0.1877	0.979	1490.4135	0.0356	0.9935
AAEL001768-RA	194.7617	-0.0875	0.8909	130.8148	-0.0847	0.9998		193.8074	-0.0656	0.9872	129.7081	-0.045	0.9758
AAEL001769-RA	2770.0776	-0.2525	0.6637	2590.5545	0.0302	0.9998		2696.4438	-0.041	0.9939	2601.3453	-0.0106	0.9926
AAEL001775-RA	130.1714	-0.1262	0.7638	92.9138	-0.0324	0.9998		122.9304	-0.158	0.7156	86.7377	0.0616	0.9796
AAEL001778-RA	156.0763	-0.0544	0.9037	117.5883	-0.0391	0.9998		151.7931	-0.1337	0.7572	116.2252	0.0515	0.9796
AAEL001779-RA	4554.3703	-0.4061	0.0478	3727.1345	-0.0717	0.9998		4218.8303	-0.0298	0.9929	3684.5068	-0.0353	0.9852
AAEL001782-RA	120.5522	-0.209	0.6489	118.3288	-0.0042	0.9998		115.4419	-0.1104	0.9215	117.7417	-0.0319	0.9886
AAEL001784-RA	83.2704	-0.5569	0.1157	117.1332	-0.1438	0.9998		80.0094	0.0397	0.9929	111.5889	-0.0113	0.9971
AAEL001787-RA	69.4957	0.0397	0.9702	92.2263	-0.081	0.9998		69.4957	-0.237	0.7715	89.3679	-0.0974	0.9222
AAEL001788-RA	596.3667	-0.0728	0.957	161.9465	0.0307	0.9998		594.7846	0.023	0.9982	157.0586	0.0413	0.9835
AAEL001789-RA	66.7579	-0.0783	0.933	NA	NA	NA		66.7579	-0.0407	0.9939	NA	NA	NA
AAEL001791-RA	92.4641	0.0881	0.9545	91.0176	0.1104	0.9998		123.1992	0.0406	0.9981	91.0176	-0.0774	0.9736
AAEL001795-RA	52.6062	0.7577	0.4738	252.9606	-0.0376	0.9998		54.2962	-0.1566	0.9833	236.9878	0.1382	0.9335
AAEL001796-RA	255.3925	0.4728	0.1408	425.6562	0.0673	0.9998		264.1522	0.0676	0.9789	438.1649	-0.05	0.9788
AAEL001797-RA	269.1723	0.022	0.9813	217.5596	-0.0007	0.9998		269.1723	-0.0386	0.9939	217.0848	0.0948	0.9413
AAEL001798-RA	2611.6757	0.0458	0.957	2478.077	-0.0713	0.9998		2611.6757	-0.0682	0.9883	2429.8434	0.039	0.9852
AAEL001800-RA	222.7329	-0.142	0.8307	346.7655	0.1706	0.9998		210.9755	-0.168	0.8597	346.7655	0.0517	0.9844
AAEL001807-RA	500.2649	0.0265	0.9887	387.0424	-0.0033	0.9998		413.0483	-0.2656	0.919	341.407	-0.0566	0.9921
AAEL001810-RA	720.6204	-0.0648	0.9054	1036.3513	0.0527	0.9998		689.2916	-0.0801	0.97	1043.1223	-0.0922	0.4078
AAEL001811-RA	51.8045	-0.1223	0.8679	66.6948	-0.3186	0.9998		51.0481	-0.1336	0.9385	60.6784	-0.0174	0.997
AAEL001812-RA	361.385	0.6962	0.481	447.5315	0.2248	0.9998		394.5032	0.3593	0.8201	498.1378	0.2314	0.84
AAEL001815-RA	73.1276	0.5904	0.4718	NA	NA	NA		81.2055	-0.0901	0.9917	NA	NA	NA
AAEL001816-RA	8129.3616	0.5444	0.5076	976.1756	-0.2152	0.9998		9131.9683	-0.0672	0.9939	976.1756	0.1563	0.9352
AAEL001820-RA	53.0125	0.1204	0.8881	NA	NA	NA		53.0125	-0.0892	0.9856	NA	NA	NA
AAEL001827-RA	95.6349	-0.1008	0.9176	127.4308	-0.1313	0.9998		95.6349	0.0019	0.9993	124.6396	0.1153	0.9249
AAEL001829-RA	317.1981	-0.249	0.8295	113.6536	0.3069	0.9998		257.361	-0.2675	0.8856	113.6536	-0.2744	0.8181
AAEL001830-RA	1126.8087	-0.2257	0.2342	789.5214	0.1359	0.9998		1117.1905	-0.0139	0.9978	795.511	-0.0062	0.9971
AAEL001831-RA	214.2663	-0.232	0.3709	250.775	-0.0842	0.9998		210.9874	-0.0737	0.9548	248.3718	0.0759	0.9488
AAEL001833-RA	535.2349	-0.4454	0.5161	226.7624	0.0567	0.9998		502.4028	-0.0787	0.9917	233.2327	0.1402	0.9592
AAEL001834-RA	368.9965	-0.1633	0.8153	389.9763	0.0489	0.9998		352.9548	0.045	0.9929	352.542	-0.0175	0.997
AAEL001837-RA	1739.3294	1.9135	0.0476	6615.445	0.3563	0.9998		4762.5182	-0.2048	0.9773	7502.5085	-0.0886	0.9844
AAEL001838-RA	260.841	-0.0907	0.9313	267.7866	0.1278	0.9998		236.1883	-0.1746	0.9215	267.7866	-0.1227	0.8965
AAEL001839-RA	153.5648	-1.4353	0.1648	NA	NA	NA		108.4002	0.4538	0.7731	NA	NA	NA
AAEL001840-RA	7586.139	-0.3677	0.6483	1733.6741	0.1931	0.9998		6191.5134	0.1385	0.9781	1798.2183	0.27	0.7816
AAEL001844-RA	615.0626	-0.5917	0.5718	321.029	0.0657	0.9998		516.5643	0.5402	0.5152	321.029	-0.0856	0.9819
AAEL001845-RA	587.0395	-0.1395	0.789	317.1013	0.0947	0.9998		587.0395	0.189	0.4563	317.1013	0.0452	0.9796
AAEL001847-RA	269.4754	0.09	0.9317	972.7855	-0.3047	0.9998		265.547	-0.0853	0.9889	855.5149	-0.0089	0.9974
AAEL001848-RA	174.282	0.0548	0.9108	204.1447	0.129	0.9998		169.6256	-0.0193	0.998	208.7228	-0.073	0.9478
AAEL001850-RA	555.6398	-0.6051	0.1059	439.4965	-0.0161	0.9998		526.8166	-0.1693	0.8872	439.4965	-0.0722	0.9704
AAEL001851-RA	148.6575	-0.5081	0.7305	463.4191	-0.7439	0.9998		158.961	-0.1061	0.99	423.3541	0.2822	0.8809
AAEL001852-RA	185.9194	0.168	0.8586	591.3006	-0.248	0.9998		173.9568	-0.1604	0.951	532.5448	-0.0532	0.9814
AAEL001853-RA	475.598	0.3737	0.4375	684.9284	0.1068	0.9998		535.5736	0.1203	0.9402	684.9284	0.0602	0.9592
AAEL001855-RA	80.9356	-0.2813	0.8906	NA	NA	NA		80.9356	0.0902	0.9929	NA	NA	NA
AAEL001856-RA	95.5025	-0.2445	0.6234	139.3707	-0.0277	0.9998		93.0184	0.0098	0.999	126.7987	-0.2327	0.4966
AAEL001856-RB	64.0246	0.8375	0.5023	NA	NA	NA		101.6841	-0.1173	0.9917	NA	NA	NA
AAEL001859-RA	585.4314	0.0222	0.9774	585.6659	-0.1019	0.9998		585.4314	-0.0739	0.9833	580.2373	0.0213	0.9852
AAEL001860-RA	491.4415	-0.2116	0.5988	244.3047	0.1149	0.9998		467.3328	0.1946	0.4113	248.2017	0.0114	0.9965
AAEL001861-RA	134.5937	0.2062	0.8434	322.9711	0.0067	0.9998		144.0763	-0.0383	0.998	322.9711	-0.0493	0.9796
AAEL001863-RA	276751.7147	-0.185	0.8822	519175.9701	-0.1476	0.9998		272962.1685	0.1711	0.9698	519175.9701	0.1133	0.9796
AAEL001864-RA	1568.1171	-0.4941	0.3943	3190.465	0.0842	0.9998		1325.9258	-0.001	0.9993	3202.5411	-0.0516	0.983
AAEL001865-RA	1062.2731	0.2974	0.722	1403.6423	-0.1427	0.9998		1131.8413	-0.01	0.9993	1403.6423	0.0399	0.9852
AAEL001866-RA	588.689	0.0457	0.9749	501.3064	-0.0235	0.9998		598.9317	-0.2429	0.8831	497.8987	-0.1312	0.824
AAEL001869-RA	2217.0953	-0.1533	0.8987	2006.6662	0.0925	0.9998		2217.0953	0.0511	0.9945	2118.8091	-0.1295	0.7787
AAEL001870-RA	110.2245	-0.4201	0.6291	52.1432	-0.5378	0.9998		115.7164	0.0325	0.9982	NA	NA	NA
AAEL001871-RA	198.0903	0.1607	0.8512	219.4182	-0.0499	0.9998		200.3626	-0.1342	0.9655	219.1516	-0.0056	0.9992
AAEL001872-RA	5933.7168	0.1334	0.932	8551.0438	-0.048	0.9998		6606.1107	0.0027	0.9993	8380.0085	0.0242	0.9901
AAEL001874-RA	419.645	-0.1071	0.7165	274.5279	0.0392	0.9998		415.61	-0.0929	0.8312	274.5279	-0.0133	0.9931
AAEL001878-RA	63.0412	-0.3335	0.8536	NA	NA	NA		50.7561	0.0872	0.9934	NA	NA	NA
AAEL001879-RA	84.5134	-0.2736	0.6063	199.3183	-0.1469	0.9998		83.299	-0.0475	0.9918	187.6361	-0.053	0.9814
AAEL001881-RA	68.9273	0.1746	0.8073	67.3159	0.1181	0.9998		74.2833	-0.1212	0.965	68.2029	0.037	0.9858
AAEL001883-RA	150.6126	0.0075	0.9948	178.4602	-0.0411	0.9998		150.6126	-0.1367	0.9343	174.3983	0.0903	0.9407
AAEL001887-RA	46452.7536	-0.2018	0.8867	561.7405	0.288	0.9998		46452.7536	0.1083	0.99	573.4058	-0.13	0.9697
AAEL001887-RB	1871.3041	-0.2996	0.8422	NA	NA	NA		1820.1253	0.1976	0.9746	NA	NA	NA
AAEL001888-RA	342.948	0.2403	0.8851	NA	NA	NA		369.2525	0.284	0.9215	NA	NA	NA
AAEL001890-RA	55.0319	-0.1413	0.7534	50.4869	0.0748	0.9998		51.5816	0.0184	0.9982	50.4869	-0.0476	0.9817
AAEL001891-RA	58.3811	0.0384	0.9676	107.5703	-0.1734	0.9998		58.7409	-0.1528	0.9306	104.1561	0.0319	0.9907
AAEL001892-RA	90.8925	-1.1428	0.4317	NA	NA	NA		63.3239	0.1153	0.9918	NA	NA	NA
AAEL001896-RA	1599.019	-0.2793	0.4351	3265.8811	-0.3334	0.9998		1548.957	-0.0877	0.9448	3038.2284	-0.0614	0.9758
AAEL001896-RB	85.3959	-0.3673	0.5635	164.9413	-0.249	0.9998		81.4409	0.0424	0.9948	151.8393	-0.1439	0.8349
AAEL001898-RA	820.5725	0.3096	0.379	3036.4332	-0.1539	0.9998		880.9516	-0.0205	0.998	2888.0645	-0.0482	0.9836
AAEL001900-RA	788.5235	-0.0731	0.9683	1071.4934	-0.5554	0.9998		788.5235	-0.0396	0.9982	1036.4044	0.1639	0.9449
AAEL001904-RA	1125.1825	-0.1975	0.7246	769.4	-0.1449	0.9998		1109.1356	0.1606	0.8736	768.5283	-0.0687	0.8796
AAEL001906-RA	620.8558	0.27	0.3662	755.4704	-0.0642	0.9998		642.5796	0.0805	0.9527	725.9311	0.0581	0.9831
AAEL001909-RA	146.9658	-0.0652	0.967	266.7793	0.0736	0.9998		146.9658	-0.2365	0.9143	266.9455	0.0251	0.9921
AAEL001910-RA	314.8195	0.4474	0.1408	421.9046	0.0125	0.9998		323.0787	0.0491	0.9889	421.9046	0.0376	0.9812
AAEL001913-RA	9325.2009	-0.2681	0.4292	6523.8843	0.0202	0.9998		8841.2356	-0.0064	0.9993	6523.8843	-0.1716	0.6274
AAEL001914-RA	726.5848	-0.2806	0.375	611.8613	-0.0007	0.9998		674.6813	0.0121	0.9982	611.8613	-0.0124	0.9962
AAEL001915-RA	82.2697	-0.3932	0.8241	100.6478	-0.3492	0.9998		78.7815	-0.3342	0.8831	98.861	-0.0576	0.9921
AAEL001916-RA	2178.9986	0.1328	0.855	2422.7613	-0.1249	0.9998		2219.1479	0.0214	0.9982	2374.1469	0.0056	0.9949
AAEL001919-RA	396.402	-0.3327	0.6266	345.1707	0.0766	0.9998		365.2547	0.188	0.9201	317.9684	-0.2044	0.619
AAEL001919-RB	184.4125	-0.342	0.6227	198.2664	0.0713	0.9998		178.0607	0.0783	0.9898	183.8581	-0.1704	0.8616
AAEL001921-RA	137.398	0.0702	0.9536	87.1541	0.0235	0.9998		137.4094	0.0811	0.9911	88.7432	-0.2033	0.5915
AAEL001924-RA	82.7133	-0.4913	0.3088	NA	NA	NA		77.3941	-0.0964	0.9785	NA	NA	NA
AAEL001926-RA	66.1901	0.3391	0.7976	145.1879	-0.2218	0.9998		66.1901	-0.1692	0.9785	141.2956	0.088	0.9567
AAEL001928-RA	61.6533	1.0662	0.272	94.5368	0.0849	0.9998		75.8887	0.2179	0.9535	100.6409	0.0289	0.9957
AAEL001930-RA	949.3338	-0.3815	0.3916	600.416	0.2692	0.9998		927.5586	-0.0769	0.965	635.2148	-0.1378	0.9413
AAEL001930-RB	53.2223	-0.5788	0.1859	NA	NA	NA		50.5332	-0.0353	0.994	NA	NA	NA
AAEL001931-RA	72.8386	-0.0182	0.9887	61.549	0.2011	0.9998		72.8386	-0.0677	0.9929	66.367	-0.1541	0.8679
AAEL001933-RA	766.4436	0.0915	0.9161	332.934	-0.0209	0.9998		766.4436	0.076	0.9881	321.029	-0.1304	0.9389
AAEL001935-RA	473.9725	-0.4813	0.2684	416.0735	0.1436	0.9998		437.8757	-0.0732	0.9851	416.0735	-0.2159	0.5536
AAEL001937-RA	1162.6441	-0.1442	0.9123	310.8111	0.1044	0.9998		1063.6772	-0.3702	0.6846	301.0673	-0.1705	0.9109
AAEL001939-RA	219.7478	-0.0196	0.9846	515.0547	0.0903	0.9998		211.3168	-0.0228	0.9982	553.9897	-0.0182	0.9962
AAEL001940-RA	374.9886	0.4435	0.6045	461.0157	-0.0751	0.9998		444.2409	0.0005	0.9997	538.8126	0.0712	0.9875
AAEL001944-RA	215.4773	0.2014	0.7885	175.7666	0.041	0.9998		222.9585	-0.0557	0.9929	175.7666	0.0164	0.9931
AAEL001945-RA	146.9683	-0.1648	0.6187	105.7305	-0.0846	0.9998		138.5678	-0.0168	0.9982	103.6034	0.1143	0.9024
AAEL001946-RA	760.06	0.0904	0.8859	709.5033	0.0562	0.9998		749.0535	-0.1282	0.9234	709.5033	-0.1843	0.6457
AAEL001948-RA	448.0399	0.0252	0.9684	344.245	0.0131	0.9998		428.0017	0.0121	0.9982	344.245	-0.1164	0.9083
AAEL001950-RA	852.0781	-0.1173	0.9289	312.2278	0.4286	0.9998		806.3312	-0.0059	0.9993	331.1965	-0.1743	0.8899
AAEL001952-RA	1669.9973	-0.1489	0.7179	1687.0321	-0.1456	0.9998		1564.746	0.0057	0.9993	1629.8654	-0.0074	0.9967
AAEL001954-RA	451.9811	-0.6107	0.3973	141.2778	0.1422	0.9998		349.3646	0.1215	0.9856	141.9945	-0.2078	0.8875
AAEL001955-RA	152.8429	-0.0642	0.9601	202.3927	-0.0465	0.9998		152.8429	-0.1726	0.9384	189.62	-0.1019	0.9285
AAEL001959-RA	5188.3263	-0.2584	0.8265	1893.2605	0.113	0.9998		5139.1958	0.2156	0.9309	1893.2605	-0.3695	0.0305
AAEL001960-RA	8286.3141	-0.4756	0.3662	3053.9499	0.0914	0.9998		6799.6697	0.0258	0.9982	3346.3643	0.004	0.9992
AAEL001961-RA	68.2236	0.135	0.8516	65.9196	-0.0746	0.9998		68.4071	-0.0678	0.9872	64.0442	0.1676	0.6698
AAEL001962-RA	285.8835	-0.6059	0.3941	153.5922	0.2953	0.9998		258.2789	-0.0734	0.9929	153.5922	-0.3004	0.651
AAEL001963-RA	86.0697	-0.3417	0.6357	51.3233	0.0518	0.9998		85.0724	-0.2165	0.8203	51.3233	0.1202	0.9455
AAEL001964-RA	176.9147	-0.0652	0.9582	208.6245	-0.5115	0.9998		170.5755	-0.3322	0.6794	208.6245	-0.0894	0.9654
AAEL001965-RA	86.0293	-0.7887	0.4975	NA	NA	NA		86.0293	-0.2297	0.9401	NA	NA	NA
AAEL001966-RA	56.1949	-0.3713	0.3396	50.9306	-0.0883	0.9998		55.479	-0.1226	0.9215	50.4869	-0.1281	0.9109
AAEL001968-RA	814.9509	0.2775	0.5765	777.8517	0.1912	0.9998		824.5302	0.1486	0.8575	835.1169	0.0371	0.9819
AAEL001968-RB	202.6716	0.4319	0.3087	190.1507	0.0645	0.9998		217.1574	0.0901	0.9773	190.1507	0.0121	0.9971
AAEL001972-RA	222.5837	0.0357	0.9429	148.79	0.0225	0.9998		222.5837	0.0667	0.9719	152.3756	-0.0367	0.9854
AAEL001974-RA	107.973	0.3726	0.669	176.3023	0.0773	0.9998		117.2731	-0.0547	0.9943	177.1475	-0.0089	0.9971
AAEL001977-RA	180.7815	0.3021	0.3805	246.2552	-0.0822	0.9998		192.5657	0.0971	0.9273	246.2552	0.0153	0.9921
AAEL001979-RA	805.9631	0.1679	0.7846	1442.0396	-0.1906	0.9998		837.709	0.0629	0.9889	1406.26	-0.0502	0.9814
AAEL001979-RB	346.3206	0.2582	0.5928	593.5909	-0.1405	0.9998		407.9972	-0.0307	0.9973	586.7515	-0.059	0.9593
AAEL001982-RA	163.5126	-0.1745	0.5276	133.072	0.111	0.9998		162.9725	0.0649	0.9517	141.5354	-0.1137	0.9279
AAEL001984-RA	94.1488	-0.1758	0.6748	105.707	0.1147	0.9998		93.829	0.0564	0.9883	105.707	0.0712	0.9531
AAEL001996-RA	114.1717	-0.0724	0.9601	104.1627	-0.3409	0.9998		114.1717	-0.4077	0.5905	101.8208	-0.004	0.9992
AAEL001997-RA	87.8238	0.459	0.6988	401.4588	-0.0179	0.9998		83.9705	-0.1597	0.9809	401.4588	0.0598	0.9666
AAEL001998-RA	29623.1873	-0.1607	0.7958	19403.5311	-0.1411	0.9998		26431.0825	-0.021	0.9982	18559.7921	0.0505	0.9676
AAEL002002-RA	60.9428	0.6103	0.5137	215.178	0.0571	0.9998		74.7477	0.2309	0.9313	215.178	0.1027	0.9126
AAEL002006-RA	70.3368	0.0373	0.9751	70.3111	-0.0187	0.9998		68.6886	-0.0309	0.9981	70.3223	0.0249	0.9957
AAEL002009-RA	897.7505	-0.2705	0.4457	615.32	0.0138	0.9998		802.4729	0.0778	0.9782	615.32	0.0206	0.9922
AAEL002010-RA	69.4329	-0.7713	0.2207	97.7045	0.6038	0.9998		60.2491	-0.1122	0.9773	102.1643	-0.1035	0.9814
AAEL002012-RA	295.3914	-0.0028	0.9964	304.2714	0.0481	0.9998		295.7571	-0.0336	0.9928	304.2714	0.0489	0.9616
AAEL002013-RA	93.7435	-0.5436	0.0868	122.0101	0.1008	0.9998		84.8388	0.0212	0.9982	114.7227	-0.1021	0.9676
AAEL002014-RA	147.8879	0.8438	0.3299	419.6434	0.1041	0.9998		165.2828	-0.0014	0.9993	422.7214	0.088	0.915
AAEL002016-RA	125.1294	0.6203	0.4858	263.9402	0.0545	0.9998		135.0773	-0.0003	0.9998	263.9402	0.0594	0.9638
AAEL002019-RA	99.1209	0.1717	0.8461	105.4599	-0.133	0.9998		101.9758	-0.2101	0.8575	102.6894	-0.0341	0.9879
AAEL002023-RA	59.9204	0.0291	0.9884	108.3366	0.5991	0.9998		62.5258	-0.2577	0.9215	108.4566	-0.646	0.169
AAEL002031-RA	3788.95	0.1957	0.8543	2589.9713	0.0085	0.9998		3824.1546	-0.0139	0.9993	2495.2278	0.128	0.8838
AAEL002037-RA	174.4441	0.6327	0.4406	195.5403	0.1924	0.9998		187.1938	0.3062	0.8268	195.5403	0.1344	0.9624
AAEL002047-RA	12603.907	0.2487	0.3913	18370.8208	-0.1244	0.9998		12982.4227	-0.0027	0.9993	17847.5108	0.1262	0.851
AAEL002048-RA	505.6013	0.517	0.5581	632.3371	0.1756	0.9998		517.3728	0.2146	0.9104	662.6743	0.1562	0.8532
AAEL002049-RA	713.8048	0.3636	0.5276	1103.6548	-0.2063	0.9998		724.2628	-0.0822	0.9825	1015.8993	0.0947	0.9688
AAEL002051-RA	116.9454	0.5049	0.4525	113.5956	0.0716	0.9998		132.1855	0.2379	0.8546	113.5956	0.0111	0.9976
AAEL002055-RA	107.5767	-0.0423	0.9718	154.8943	0.0344	0.9998		107.5767	0.0006	0.9993	154.8943	0.0042	0.9992
AAEL002056-RA	51.7084	0.5793	0.4959	184.4421	-0.1435	0.9998		51.7084	-0.2243	0.9309	177.1475	0.1216	0.9485
AAEL002057-RA	864.4151	0.0622	0.9227	610.4991	0.1745	0.9998		864.4151	-0.0573	0.9889	642.9993	-0.0983	0.9324
AAEL002059-RA	209.7444	0.0569	0.933	184.9633	-0.034	0.9998		211.3789	-0.1547	0.8344	183.4564	0.1182	0.8283
AAEL002061-RA	911.0626	0.5346	0.4123	1281.3788	0.1843	0.9998		1025.9799	0.1817	0.9138	1334.2672	0.0512	0.9789
AAEL002063-RA	1136.4095	0.4613	0.5256	870.3675	-0.2591	0.9998		1175.7382	-0.0401	0.9978	824.2705	-0.0278	0.9947
AAEL002065-RA	173.6521	0.1031	0.8721	166.9782	-0.2996	0.9998		173.6521	-0.0234	0.9982	158.7449	0.1554	0.6253
AAEL002068-RA	82.5735	1.1107	0.2284	129.1748	-0.2082	0.9998		106.0218	0.3134	0.8905	129.1748	0.4873	0.3415
AAEL002069-RA	66.8877	0.4484	0.692	181.895	-0.084	0.9998		68.372	-0.0737	0.9939	180.1607	0.0522	0.9789
AAEL002070-RA	65.9594	0.0919	0.91	62.093	-0.0081	0.9998		67.7195	0.1017	0.9773	62.4876	0.0111	0.9971
AAEL002074-RA	218.029	0.4988	0.5518	471.427	-0.1823	0.9998		232.6145	-0.1224	0.9872	439.0455	0.0915	0.9279
AAEL002076-RA	138.4308	0.187	0.8671	207.3292	0.0213	0.9998		135.4489	-0.1441	0.9785	204.3741	-0.0205	0.9962
AAEL002077-RA	472.7006	0.5701	0.3329	725.9278	-0.0578	0.9998		492.4692	0.2481	0.7637	725.9278	0.1015	0.9635
AAEL002078-RA	241.2195	-0.053	0.9375	159.5821	0.0825	0.9998		239.9816	-0.0157	0.9982	162.5954	0.0475	0.9796
AAEL002081-RA	889.3081	0.0041	0.9963	1153.214	-0.0766	0.9998		848.175	-0.1346	0.9134	1122.8886	-0.0905	0.9561
AAEL002082-RA	190.9885	0.645	0.5472	245.3641	-0.2565	0.9998		214.7477	0.5028	0.606	245.3641	0.0436	0.9926
AAEL002083-RA	6859.9498	0.5633	0.1572	7701.1036	0.008	0.9998		7880.4907	0.0928	0.9785	7701.1036	0.0867	0.9778
AAEL002084-RA	53.903	0.3155	0.5817	63.3836	-0.009	0.9998		69.3565	0.246	0.6998	63.3836	0.1007	0.9592
AAEL002086-RA	325.5261	0.2074	0.8318	447.5033	-0.0822	0.9998		327.803	-0.1287	0.9773	447.5033	0.0144	0.9971
AAEL002089-RA	270.8208	0.2361	0.7338	588.0568	-0.4591	0.9998		278.3313	-0.2478	0.7758	532.5436	0.0748	0.9771
AAEL002091-RA	490.7281	-0.044	0.9438	353.382	-0.0654	0.9998		460.3815	-0.0972	0.9039	348.0558	0.0314	0.9798
AAEL002097-RA	258.739	-0.1672	0.665	213.3547	-0.0289	0.9998		250.904	-0.113	0.8344	213.3547	-0.0369	0.9831
AAEL002098-RA	107.2922	-0.0907	0.8726	139.7328	0.1829	0.9998		105.7965	-0.0869	0.9528	139.7328	-0.1081	0.9713
AAEL002101-RA	368.3354	-0.051	0.9296	351.7155	-0.025	0.9998		364.4271	0.0385	0.9929	351.7155	-0.0301	0.9814
AAEL002102-RA	1021.5395	-0.5196	0.6841	796.7297	0.3771	0.9998		832.3242	0.0287	0.9982	853.5664	-0.0471	0.9901
AAEL002106-RA	245.6696	-0.1207	0.8567	119.4014	-0.0162	0.9998		245.6696	-0.1816	0.7684	119.4014	-0.0832	0.9385
AAEL002107-RA	4350.4591	0.2303	0.8627	1676.7835	0.1653	0.9998		4563.5035	-0.209	0.941	1643.7834	0.1634	0.9592
AAEL002108-RA	106.279	0.3271	0.8264	293.2011	0.0117	0.9998		113.8644	-0.2084	0.9649	282.1577	-0.0693	0.9693
AAEL002113-RA	79.6846	0.2987	0.7846	98.8907	-0.0827	0.9998		80.3722	-0.0301	0.9982	98.8907	0.0392	0.9852
AAEL002114-RA	689.6382	-0.1369	0.848	443.1769	0.0889	0.9998		704.95	-0.0276	0.9981	443.1769	-0.1063	0.8527
AAEL002115-RA	251.4252	0.0208	0.9764	279.8241	-0.1441	0.9998		247.0372	-0.1066	0.9213	273.62	0.0134	0.9949
AAEL002118-RA	1732.1743	-0.2	0.4958	1330.6349	0.0312	0.9998		1684.2925	0.0461	0.9883	1326.6006	-0.1243	0.7569
AAEL002119-RA	541.3573	-0.257	0.3324	482.1335	0.0372	0.9998		528.1153	-0.0452	0.9825	482.1335	-0.1183	0.84
AAEL002121-RA	1461.1425	-0.1568	0.8403	631.6611	-0.0194	0.9998		1445.1988	-0.1281	0.9389	631.6611	-0.0498	0.9814
AAEL002122-RA	131.6035	-0.427	0.4917	92.7019	0.0878	0.9998		131.6035	-0.0822	0.9825	92.7019	-0.0901	0.9563
AAEL002123-RA	52.3932	-0.2217	0.8175	69.4123	0.0178	0.9998		51.4656	-0.0223	0.9982	66.9467	-0.1504	0.9596
AAEL002125-RA	78.6875	0.3369	0.6189	91.1909	0.0145	0.9998		82.2013	0.2985	0.5815	91.1909	0.0074	0.9981
AAEL002129-RA	186.7879	0.1761	0.8949	284.9517	-0.0178	0.9998		186.7879	0.0066	0.9993	282.1466	0.1115	0.9324
AAEL002130-RA	2235.3983	-0.7219	0.5369	905.3994	0.6582	0.9998		2192.4175	0.0896	0.9929	1047.3669	-0.1578	0.9728
AAEL002134-RA	54.6566	-0.3096	0.3963	58.386	-0.2824	0.9998		51.0547	-0.0021	0.9993	56.8268	-0.0737	0.9666
AAEL002135-RA	163.6026	-0.3001	0.6376	160.0905	0.0888	0.9998		163.6026	-0.1007	0.9751	154.4423	-0.0153	0.9971
AAEL002136-RA	95.2287	-0.0098	0.9894	101.6589	0.3093	0.9998		95.2287	-0.1171	0.9262	105.6804	0.0536	0.9814
AAEL002137-RA	515.0252	0.223	0.6202	489.5194	-0.1296	0.9998		544.1567	0.1467	0.8602	489.5194	0.092	0.9592
AAEL002139-RA	112.0285	0.2968	0.5069	128.8469	0.3394	0.9998		131.4288	0.035	0.9939	148.7852	0.136	0.8537
AAEL002140-RA	232.919	-0.2436	0.4418	226.0102	-0.14	0.9998		208.235	-0.1593	0.7404	208.7693	0.0886	0.9488
AAEL002144-RA	1698.8854	-0.2712	0.5076	2009.4901	0.0518	0.9998		1673.7226	0.0825	0.9367	2009.4901	-0.0374	0.9831
AAEL002145-RA	221.559	0.0095	0.9921	265.0565	0.0025	0.9998		221.559	0.1094	0.9638	265.0565	-0.1045	0.6624
AAEL002148-RA	134.8374	-0.0518	0.9628	149.3264	-0.0472	0.9998		128.4784	-0.1531	0.9236	149.2363	0.069	0.9789
AAEL002151-RA	77.6711	-0.2675	0.7179	65.2123	-0.0102	0.9998		74.1564	-0.1441	0.9517	65.2123	0.0212	0.9964
AAEL002152-RA	247.7489	0.644	0.2191	286.7192	0.0221	0.9998		302.9065	0.375	0.4475	284.542	0.1757	0.902
AAEL002154-RA	191.7275	-0.1948	0.5619	179.8218	-0.1059	0.9998		187.9593	-0.1086	0.8957	177.5823	0.0533	0.9796
AAEL002155-RA	1641.1085	-0.3216	0.2163	877.1127	0.0214	0.9998		1588.0094	0.0377	0.9916	853.7707	-0.0303	0.991
AAEL002158-RA	15285.954	-0.2913	0.6771	6748.1284	0.2187	0.9998		12645.1039	0.1057	0.9827	6748.1284	0.0067	0.9976
AAEL002160-RA	1959.8417	0.5106	0.1071	4208.51	-0.0224	0.9998		2248.6613	0.0752	0.9827	4271.406	0.0716	0.971
AAEL002161-RA	592.137	-0.324	0.6054	239.482	-0.034	0.9998		565.5743	0.0992	0.9751	239.482	0.0583	0.9814
AAEL002163-RA	1401.3736	0.5269	0.3289	1138.1695	0.3367	0.9998		1581.7966	0.2835	0.6713	1138.1695	0.0876	0.9676
AAEL002165-RA	464.9855	-0.049	0.9775	115.7388	-0.1051	0.9998		416.2318	0.189	0.9699	115.7388	-0.1874	0.9592
AAEL002166-RA	741.2416	-0.0242	0.9749	513.0187	-0.032	0.9998		759.9607	0.1421	0.8947	513.0187	-0.009	0.9976
AAEL002170-RA	861.48	0.1815	0.7846	367.7163	0.3967	0.9998		907.4609	0.1137	0.9588	367.7163	0.056	0.9831
AAEL002172-RA	65.6526	0.0177	0.9884	95.0259	0.0537	0.9998		66.7401	0.0202	0.9983	95.7105	-0.0765	0.9562
AAEL002174-RA	1381.7685	0.08	0.958	1321.0045	0.1979	0.9998		1613.2389	0.07	0.9929	1327.4536	0.0399	0.9831
AAEL002175-RA	1187.0772	0.0666	0.9653	1430.1503	0.2596	0.9998		1186.047	0.254	0.8914	1442.5593	0.2034	0.6339
AAEL002176-RA	135.7608	-0.1043	0.958	65.9416	0.5686	0.9998		143.1174	0.0476	0.9982	66.743	-0.2537	0.8878
AAEL002178-RA	2735.1331	-0.2087	0.6662	3192.8774	0.0364	0.9998		2648.14	0.0723	0.964	3131.2318	-0.0383	0.9814
AAEL002179-RA	58.3651	0.5104	0.4602	132.0023	0.1039	0.9998		60.4125	-0.0646	0.9929	132.0023	0.0749	0.9635
AAEL002182-RA	72.4504	0.8043	0.0808	270.6296	-0.2414	0.9998		84.4248	0.1736	0.842	270.6296	0.1369	0.9511
AAEL002183-RA	1232.7202	0.1043	0.9283	790.2085	0.1735	0.9998		1280.3634	-0.0755	0.99	799.9762	0.0992	0.7804
AAEL002184-RA	2025.2563	-0.1452	0.7598	1123.4589	0.1217	0.9998		1961.224	0.0176	0.9982	1108.4279	0.0445	0.9852
AAEL002186-RA	100.2826	0.5647	0.3497	218.8787	0.0919	0.9998		108.9478	-0.065	0.9929	220.778	0.1	0.9109
AAEL002190-RA	228.371	0.2991	0.7609	1258.7841	-0.0066	0.9998		224.5434	-0.0736	0.9929	1254.8132	0.0357	0.9852
AAEL002198-RA	253.7529	0.0995	0.9332	220.402	0.0195	0.9998		273.275	-0.0606	0.9929	220.402	0.092	0.93
AAEL002203-RA	760.6948	0.0183	0.9894	821.8689	-0.1235	0.9998		741.9035	0.0354	0.9982	821.8689	0.0264	0.9967
AAEL002207-RA	434.1332	-0.0227	0.9839	364.7156	0.0196	0.9998		434.1332	-0.0034	0.9993	365.8712	-0.0953	0.9024
AAEL002214-RA	462.6125	-0.1916	0.8945	181.6657	0.3513	0.9998		404.4781	0.219	0.948	187.9899	0.0174	0.9965
AAEL002215-RA	68.1575	0.6617	0.0508	89.4869	-0.0196	0.9998		69.8669	0.0885	0.9543	89.4869	0.0116	0.9971
AAEL002216-RA	617.9058	-0.0033	0.9951	653.0249	-0.0089	0.9998		608.8896	0.0163	0.9973	632.4841	0.1474	0.3153
AAEL002221-RA	101.0612	-0.038	0.9721	80.7557	-0.1843	0.9998		101.0612	-0.1963	0.8934	80.679	-0.1277	0.9024
AAEL002222-RA	111.3809	0.2173	0.7729	95.2281	-0.0491	0.9998		114.1922	0.1606	0.9143	93.5895	0.0645	0.976
AAEL002225-RA	104.3328	-0.1654	0.8731	99.5901	0.0968	0.9998		99.6562	0.2425	0.882	99.5901	-0.1322	0.9592
AAEL002226-RA	370.4987	-0.0974	0.867	376.7695	-0.0572	0.9998		365.9001	0.0189	0.9982	376.7695	-0.0435	0.972
AAEL002235-RA	100.0572	0.2704	0.7797	127.8388	0.2494	0.9998		108.0431	0.3285	0.7039	135.574	-0.0015	0.9995
AAEL002238-RA	60.131	0.5645	0.5026	97.2926	-0.0809	0.9998		66.9304	0.2659	0.8289	97.2926	0.0947	0.9736
AAEL002240-RA	204.9798	0.8937	0.4173	187.9581	-0.2485	0.9998		297.2527	0.6171	0.4167	184.1901	0.1304	0.9676
AAEL002244-RA	98.064	-0.2237	0.863	NA	NA	NA		87.1759	0.0988	0.9917	NA	NA	NA
AAEL002248-RA	365.7256	0.3246	0.4972	343.2155	0.2359	0.9998		377.8097	0.2131	0.7098	351.7155	0.1393	0.85
AAEL002251-RA	142.6228	0.6874	0.477	85.8344	0.4251	0.9998		146.3867	0.4329	0.6964	85.8344	0.3319	0.7124
AAEL002255-RA	64.4204	1.0429	0.2252	NA	NA	NA		104.6762	-0.0447	0.9982	NA	NA	NA
AAEL002257-RA	128.362	-1.4348	0.0244	63.6346	0.4149	0.9998		85.0211	0.0109	0.9993	78.1838	0.1492	0.9736
AAEL002258-RA	95.964	0.3647	0.3608	139.7328	0.0767	0.9998		104.2328	0.1197	0.9452	139.7328	0.1294	0.7553
AAEL002260-RA	135.326	0.571	0.4071	209.1072	0.0408	0.9998		172.3446	0.2708	0.8289	209.1072	0.0948	0.9758
AAEL002263-RA	23527.9539	-0.6075	0.4733	2005.6951	0.8091	0.9998		20617.4719	0.0402	0.9982	2304.1368	-0.5404	0.2546
AAEL002267-RA	8471.9258	-0.1715	0.8407	3584.8092	-0.0709	0.9998		8421.0282	0.0548	0.9929	3973.0925	-0.0864	0.9688
AAEL002269-RA	1076.57	-0.6081	0.5828	NA	NA	NA		948.2754	0.3397	0.8559	NA	NA	NA
AAEL002271-RA	544.7658	-0.1352	0.8234	522.4844	0.0657	0.9998		544.7658	0.0528	0.99	510.4561	0.017	0.9947
AAEL002272-RA	253.0778	0.2723	0.684	196.7804	-0.0668	0.9998		262.6712	0.2992	0.5382	196.7804	0.06	0.9814
AAEL002279-RA	159.9653	0.1038	0.8627	227.2231	-0.1178	0.9998		160.7445	-0.0117	0.9982	223.283	0.1301	0.4096
AAEL002280-RA	26573.9199	-0.4014	0.4958	8530.8736	0.1344	0.9998		25585.8994	0.0381	0.9978	9008.7034	-0.0402	0.9898
AAEL002282-RA	117.8628	0.01	0.9896	125.9302	-0.0392	0.9998		117.8628	-0.0649	0.9859	125.9302	0.0506	0.9802
AAEL002284-RA	64.9478	0.2295	0.8264	65.2123	0.3122	0.9998		64.9478	-0.1154	0.9833	70.793	0.131	0.815
AAEL002286-RA	214.8451	-0.1217	0.8777	187.8505	0.0152	0.9998		210.6441	-0.1598	0.9112	185.4786	-0.0411	0.9831
AAEL002290-RA	388.0727	0.6022	0.1919	420.7275	0.0826	0.9998		404.591	0.1847	0.8744	420.7275	0.1278	0.8511
AAEL002292-RA	2059.4315	-0.0747	0.9565	1033.148	0.1757	0.9998		1860.6419	0.0998	0.9889	1125.8163	0.0224	0.9947
AAEL002293-RA	161.9951	0.3782	0.6207	258.0283	-0.0957	0.9998		166.2689	-0.1684	0.945	258.3443	0.0533	0.9814
AAEL002295-RA	5569.1813	0.4467	0.5118	3659.5327	-0.0136	0.9998		6577.1795	0.4072	0.3125	3659.5327	0.1191	0.969
AAEL002296-RA	918.1867	0.7137	0.1585	593.2122	0.0953	0.9998		1035.8575	0.2815	0.7366	593.2122	0.2359	0.7956
AAEL002298-RA	184.5613	-0.185	0.6702	133.1149	0.0614	0.9998		179.5658	-0.0803	0.9737	133.1149	-0.0006	0.9995
AAEL002299-RA	209.146	0.4705	0.4888	227.9337	0.071	0.9998		228.4986	-0.0034	0.9993	227.9337	-0.0462	0.9878
AAEL002301-RA	85.789	-0.306	0.8891	NA	NA	NA		69.3193	0.8374	0.2179	NA	NA	NA
AAEL002304-RA	479.5695	-0.0666	0.963	336.8961	-0.0228	0.9998		493.668	0.0098	0.9993	329.6405	-0.1168	0.9249
AAEL002306-RA	568.0554	0.2129	0.5569	534.182	0.0279	0.9998		593.9691	-0.0001	0.9998	534.182	-0.0616	0.9384
AAEL002309-RA	2234.7252	-0.1217	0.9628	143.5723	-0.3894	0.9998		1262.3732	0.1623	0.9872	143.5723	-0.1699	0.969
AAEL002312-RA	121.4379	0.1503	0.7962	151.0894	-0.0604	0.9998		124.8589	0.0346	0.9934	149.8926	0.0431	0.9814
AAEL002318-RA	116.9408	-0.037	0.9616	158.2251	-0.008	0.9998		122.218	-0.0416	0.9929	158.2251	0.0731	0.9769
AAEL002324-RA	399.6083	-0.1271	0.8503	183.0748	0.0946	0.9998		379.2928	-0.1188	0.9528	187.8505	0.1281	0.9342
AAEL002325-RA	230.949	-0.0572	0.933	255.9577	-0.0282	0.9998		241.5306	0.0001	0.9998	251.8157	-0.0005	0.9995
AAEL002328-RA	338.7379	-0.1104	0.9121	178.8079	0.0501	0.9998		328.3643	-0.0043	0.9993	178.8079	-0.0564	0.9831
AAEL002329-RA	131.9993	-0.1369	0.8488	160.5145	0.0666	0.9998		124.172	0.0237	0.9982	160.5145	-0.0107	0.9971
AAEL002329-RB	167.4869	0.2366	0.6232	210.9334	-0.0379	0.9998		173.5782	-0.1195	0.9291	210.9334	0.0415	0.9819
AAEL002331-RA	61.9699	0.0539	0.9546	57.8244	0.2675	NA		63.5064	0.0134	0.9988	57.6053	0.2871	0.8327
AAEL002332-RA	272.8279	-0.3804	0.7227	99.5314	0.2964	0.9998		248.3283	0.1104	0.9889	99.5314	-0.1283	0.9706
AAEL002334-RA	4001.2892	0.1234	0.8076	4720.3302	-0.1175	0.9998		4250.993	-0.0493	0.9894	4668.8786	0.012	0.9971
AAEL002337-RA	189.531	0.1645	0.8858	208.2587	-0.0472	0.9998		209.9596	-0.219	0.8907	205.4272	-0.0512	0.9789
AAEL002339-RA	159.5394	0.3385	0.6904	356.5326	-0.0187	0.9998		159.5394	-0.0755	0.9918	343.7896	-0.0409	0.9814
AAEL002345-RA	368.1373	-0.1929	0.7329	426.735	-0.0741	0.9998		368.1373	0.167	0.8239	410.3592	-0.0381	0.9831
AAEL002346-RA	595.5095	0.3863	0.5147	419.7305	0.1456	0.9998		616.316	0.2247	0.8344	419.7305	0.1555	0.9037
AAEL002347-RA	8311.0646	-0.5828	0.7087	356.5326	-0.606	0.9998		7575.8006	0.0807	0.9939	356.5326	0.1236	0.9654
AAEL002349-RA	999.7009	0.1922	0.7737	1186.0649	-0.0848	0.9998		1024.9083	0.0221	0.9982	1136.99	0.0823	0.9024
AAEL002350-RA	923.5935	-0.2458	0.7452	469.5797	-0.011	0.9998		894.4256	0.0585	0.9929	469.5797	-0.0881	0.9704
AAEL002351-RA	146.9732	0.6698	0.331	176.4663	0.2629	0.9998		163.0473	0.3569	0.5815	176.4663	0.1583	0.931
AAEL002352-RA	56.1003	-0.043	0.9657	NA	NA	NA		54.139	-0.0338	0.9973	NA	NA	NA
AAEL002353-RA	132.9369	-0.421	0.6662	NA	NA	NA		128.392	0.0652	0.9934	NA	NA	NA
AAEL002358-RA	331.7606	-0.199	0.8529	165.5835	0.0582	0.9998		331.7606	0.2725	0.7758	165.5835	-0.0658	0.9814
AAEL002359-RA	77.5289	0.7709	0.1449	96.996	-0.1517	0.9998		80.0377	-0.0306	0.9982	91.4917	0.0156	0.9971
AAEL002360-RA	8381.3917	-0.6458	0.7018	160.4186	0.0015	0.9998		5721.8804	0.0445	0.9982	153.3545	0.4446	0.5197
AAEL002362-RA	96.8335	0.1052	0.9434	136.2494	0.0327	0.9998		96.8335	-0.1564	0.9764	141.8938	0.0608	0.9788
AAEL002366-RA	52.9349	-0.1569	0.7677	51.8432	0.1205	0.9998		51.8356	-0.0712	0.9785	51.8432	-0.0277	0.9914
AAEL002370-RA	383.5011	0.316	0.4528	618.4651	-0.0253	0.9998		407.67	0.0842	0.97	618.4651	0.0154	0.9949
AAEL002371-RA	107.6672	-0.0711	0.9089	110.9661	-0.113	0.9998		104.562	-0.1151	0.9309	98.1181	0.033	0.9921
AAEL002372-RA	14283.6485	0.0668	0.91	17419.0052	-0.1882	0.9998		14312.0506	-0.0816	0.9638	16164.5031	0.128	0.8137
AAEL002372-RB	7438.8522	0.1628	0.7303	8653.1052	-0.1437	0.9998		7881.2847	-0.1042	0.9318	8131.4059	0.1337	0.814
AAEL002374-RA	357.7256	-0.0445	0.9667	301.8699	-0.0284	0.9998		351.1337	0.066	0.9918	301.8699	-0.0008	0.9995
AAEL002375-RA	158.4358	0.2109	0.763	324.1617	-0.1921	0.9998		158.4358	-0.2507	0.7429	309.7152	0.0897	0.9463
AAEL002379-RA	56.4898	-0.2061	0.9036	NA	NA	NA		55.0929	-0.7084	0.2052	56.5585	-0.19	0.9463
AAEL002381-RA	1250.4802	-0.5297	0.5548	1264.2487	-0.1269	0.9998		1233.141	-0.0791	0.9929	1163.9528	0.1583	0.9644
AAEL002384-RA	157.8967	-0.4212	0.2477	207.846	-0.0779	0.9998		153.248	-0.0571	0.9889	194.497	-0.0036	0.9992
AAEL002385-RA	684.4763	-0.4605	0.5028	296.705	-0.0728	0.9998		478.9172	-0.046	0.9961	273.5367	0.2027	0.8285
AAEL002386-RA	1392.2465	0.2914	0.4213	1123.6016	0.1221	0.9998		1445.2772	0.0617	0.9794	1172.3421	-0.0027	0.9992
AAEL002387-RA	749.9039	0.0868	0.931	584.3418	-0.0774	0.9998		749.9039	0.0354	0.9968	579.5923	0.0726	0.9298
AAEL002388-RA	276.1204	-0.383	0.5472	86.7847	-0.0161	0.9998		252.5794	0.207	0.8474	86.7847	0.0534	0.9831
AAEL002389-RA	185.5867	-0.346	0.2561	104.5297	0.2201	0.9998		172.6693	-0.1424	0.8394	108.7604	-0.0376	0.9911
AAEL002390-RA	80.874	0.5498	0.6966	277.693	0.0073	0.9998		130.9275	0.0593	0.9979	280.3483	0.0908	0.9708
AAEL002392-RA	54.3698	0.1535	0.8354	95.5731	0.1224	0.9998		57.4306	-0.0459	0.9939	95.5731	-0.0343	0.9931
AAEL002395-RA	129.5217	-0.1229	0.7444	110.1941	0.1216	0.9998		129.5217	-0.0165	0.9982	111.5889	0.0397	0.9831
AAEL002399-RA	646.6822	0.5809	0.6276	1546.2095	0.0062	0.9998		681.7016	0.1882	0.9749	1546.2095	0.0798	0.9796
AAEL002401-RA	1241.052	-0.2174	0.7835	660.3876	0.0073	0.9998		1241.052	-0.1765	0.8289	603.0991	-0.0571	0.9804
AAEL002404-RA	109.1581	-0.1633	0.8425	82.9831	0.0691	0.9998		104.0348	-0.0627	0.99	85.1967	0.0161	0.9971
AAEL002406-RA	1826.0967	-0.6896	0.6114	56.174	0.481	0.9998		1689.9084	0.0722	0.9951	63.9192	0.1872	0.8964
AAEL002407-RA	874.898	-0.0746	0.9135	1382.4017	-0.1115	0.9998		859.3648	0.033	0.9948	1364.8718	-0.0401	0.9463
AAEL002407-RB	359.876	0.0566	0.931	544.4722	-0.0655	0.9998		356.5287	-0.134	0.8588	529.4968	-0.0183	0.9907
AAEL002411-RA	8625.5161	0.2182	0.7994	6012.5454	-0.0437	0.9998		9312.9506	0.0548	0.9929	5847.8821	-0.0086	0.998
AAEL002411-RB	523.1563	0.3757	0.6024	358.9394	-0.0959	0.9998		550.4034	0.0143	0.999	354.8288	0.0021	0.9995
AAEL002412-RA	688.4667	-0.4647	0.4406	278.13	0.1685	0.9998		648.5086	-0.1068	0.9792	269.1426	0.0585	0.9889
AAEL002415-RA	501.6905	-0.2828	0.7537	362.349	0.0583	0.9998		456.7672	-0.1179	0.9815	352.6589	-0.2617	0.6594
AAEL002416-RA	1407.6897	-0.0321	0.9792	469.289	-0.0015	0.9998		1337.6698	-0.1522	0.9535	473.9857	0.0873	0.9694
AAEL002417-RA	1095.7646	0.2311	0.8307	1945.571	-0.1125	0.9998		1095.7646	-0.1941	0.9481	1983.6176	-0.1778	0.4768
AAEL002418-RA	123.8468	0.2866	0.8157	155.4969	0.0596	0.9998		124.2773	-0.2329	0.9238	157.1993	0.0605	0.9754
AAEL002419-RA	213.2923	-0.2028	0.7948	161.453	0.005	0.9998		209.163	-0.2113	0.8289	161.453	0.06	0.931
AAEL002420-RA	755.6607	-0.2529	0.7164	412.2317	-0.0201	0.9998		698.9188	-0.0548	0.9929	412.2317	-0.0144	0.9921
AAEL002426-RA	11546.9395	-0.2158	0.864	1200.7054	-0.1004	0.9998		11093.3865	0.0113	0.9993	1200.7054	0.0997	0.9383
AAEL002427-RA	130.4906	-0.3817	0.3499	150.6667	-0.0937	0.9998		121.2491	-0.0413	0.9939	148.7852	-0.0056	0.9976
AAEL002428-RA	1433.5779	-0.2539	0.7909	976.0479	0.0097	0.9998		1433.5779	-0.0596	0.9929	976.0479	-0.0374	0.9852
AAEL002430-RA	1069.1739	-0.1053	0.9141	222.5541	0.0011	0.9998		957.6238	0.134	0.9636	222.5541	0.1083	0.9778
AAEL002432-RA	1970.9169	-0.3638	0.8284	107.6743	0.4228	0.9998		1848.0107	0.2552	0.9432	128.0884	0.0107	0.9989
AAEL002433-RA	197.7645	0.124	0.9032	265.1979	-0.0059	0.9998		197.7645	-0.1385	0.9697	265.1979	0.0524	0.9649
AAEL002435-RA	1016.6185	-0.2645	0.443	955.248	-0.1093	0.9998		1016.6185	-0.0211	0.998	934.8787	0.0332	0.9589
AAEL002435-RE	86.7583	-0.0045	0.9956	72.0268	-0.087	0.9998		83.9525	-0.1213	0.8725	68.1095	0.0098	0.9971
AAEL002436-RA	691.2161	0.1207	0.8881	597.3289	-0.0119	0.9998		690.9676	0.0521	0.9929	597.3289	0.0995	0.8257
AAEL002437-RA	198.7419	0.0298	0.968	306.9275	-0.1252	0.9998		195.8462	-0.0448	0.9927	292.1582	-0.1369	0.394
AAEL002443-RA	77.294	-0.0419	0.9628	58.6019	-0.1886	0.9998		77.294	0.0506	0.9917	58.6019	0.0353	0.9858
AAEL002444-RA	72.4644	-0.1304	0.8294	65.4822	-0.0146	0.9998		69.688	-0.2133	0.6998	63.8329	0.0367	0.991
AAEL002446-RA	NA	NA	NA	72.5037	-0.0205	0.9998		50.6474	0.3303	0.7811	72.5037	0.2519	0.8472
AAEL002450-RA	84.2519	0.1527	0.8295	114.3821	0.0656	0.9998		83.3287	-0.1051	0.9686	114.3821	0.1161	0.8485
AAEL002457-RA	19751.5295	0.4095	0.5854	14800.5638	-0.206	0.9998		22098.8429	-0.18	0.9331	14772.0819	0.1878	0.9228
AAEL002457-RB	1766.1014	0.3103	0.7573	1257.1975	-0.1965	0.9998		1798.9153	-0.1467	0.9664	1204.001	0.224	0.9024
AAEL002461-RA	53.3721	0.1621	0.7438	NA	NA	NA		55.4904	-0.0802	0.9783	NA	NA	NA
AAEL002464-RA	3478.0649	-0.2656	0.6504	1224.297	0.1036	0.9998		2878.026	0.0944	0.9764	1224.297	-0.0632	0.9814
AAEL002465-RA	297.9955	0.2654	0.6915	427.7064	-0.012	0.9998		297.9955	0.0278	0.9982	440.8236	0.0843	0.9024
AAEL002467-RA	15468.9841	-1.1206	0.3985	319.3892	1.4314	NA		15468.9841	-0.2094	0.9764	437.6762	-0.7216	0.077
AAEL002468-RA	238.0171	0.4315	0.3087	527.2997	-0.117	0.9998		273.6159	0.0065	0.9993	520.0919	-0.0271	0.9916
AAEL002469-RA	648.7963	0.0237	0.9744	417.5386	-0.0469	0.9998		648.7963	0.0911	0.9481	426.2214	-0.0038	0.9992
AAEL002471-RA	93.1057	0.3771	0.438	83.0931	0.1216	0.9998		94.5261	0.1817	0.8143	82.2355	-0.2003	0.8541
AAEL002475-RA	411.2897	0.7387	0.079	552.9607	-0.2269	0.9998		440.2473	0.2465	0.7239	517.8726	0.2025	0.9045
AAEL002478-RA	378.1105	-0.3978	0.371	398.1254	-0.1986	0.9998		321.2299	-0.0995	0.97	387.5051	0.0334	0.9778
AAEL002480-RA	391.8381	-0.0286	0.9717	396.7998	0.2038	0.9998		391.8381	0.0122	0.9983	396.7998	0.0333	0.9911
AAEL002483-RA	280.0355	0.3782	0.6526	498.5772	0.0384	0.9998		299.3023	-0.0266	0.9982	490.5743	0.0317	0.9831
AAEL002486-RA	73.5696	0.1294	0.9191	134.7423	0.0047	0.9998		73.5446	-0.1221	0.9856	134.7423	0.0878	0.9024
AAEL002487-RA	808.0951	0.0891	0.9386	321.5289	0.0587	0.9998		850.9447	0.0466	0.9954	317.9684	0.0309	0.9931
AAEL002488-RA	260.5343	0.338	0.7605	246.1239	0.2775	0.9998		286.0457	0.2549	0.8401	246.1239	0.1271	0.9416
AAEL002489-RA	NA	NA	NA	98.6767	-0.007	0.9998		50.2176	-0.2837	0.8289	84.8196	0.1055	0.9413
AAEL002493-RA	62.6892	0.5253	0.5709	101.3576	-0.1361	0.9998		64.9286	-0.0587	0.9945	101.3576	0.151	0.9024
AAEL002495-RA	45761.2464	-0.2697	0.8528	54216.6696	-0.3694	0.9998		48501.6418	0.0082	0.9993	49097.4063	-0.3206	0.7779
AAEL002496-RA	123.9576	-0.2399	0.6107	116.4713	-0.0314	0.9998		120.9436	-0.2317	0.5566	116.4713	-0.0129	0.9971
AAEL002501-RA	1804.3094	0.146	0.8608	1517.5966	0.3164	0.9998		1804.3094	0.1939	0.8289	1717.0291	-0.033	0.9916
AAEL002502-RA	193.2734	0.3349	0.6801	119.0587	0.0607	0.9998		204.4643	0.2565	0.7155	119.0587	0.087	0.9788
AAEL002503-RA	490.7294	-0.4039	0.6611	204.3818	0.0348	0.9998		453.0264	-0.0045	0.9993	204.3818	-0.021	0.9931
AAEL002504-RA	1413.0856	0.9517	0.2639	2384.3109	0.0444	0.9998		1656.0485	0.2541	0.9234	2471.7567	0.0964	0.9463
AAEL002504-RB	131.4086	0.7892	0.3667	226.596	-0.0215	0.9998		137.2152	0.3772	0.7758	226.596	0.0734	0.9697
AAEL002508-RA	1649.5053	0.1485	0.7573	1016.3894	0.0931	0.9998		1721.1478	0.038	0.9929	1037.0228	0.05	0.9666
AAEL002510-RA	111.1667	1.1452	0.1454	486.7534	-0.1761	0.9998		185.6259	0.2778	0.897	515.1427	0.2691	0.798
AAEL002514-RA	133.665	0.003	0.9965	106.7894	0.169	0.9998		133.665	0.1014	0.9278	112.8507	0.0295	0.9888
AAEL002516-RA	213.3656	0.3718	0.6806	153.5356	-0.0515	0.9998		213.3656	0.3611	0.6998	153.5356	-0.0467	0.9894
AAEL002517-RA	190.3382	0.2987	0.6861	259.2715	0.2447	0.9998		203.4386	-0.0478	0.9939	259.2715	0.149	0.9392
AAEL002521-RA	161.5207	0.5474	0.4939	221.2883	-0.0408	0.9998		196.2535	0.2467	0.8397	221.2883	0.0164	0.9971
AAEL002523-RA	106.3807	0.3624	0.7604	253.3197	-0.0456	0.9998		106.3807	-0.2323	0.9293	233.2944	0.0812	0.9339
AAEL002526-RA	779.5335	0.3749	0.7259	817.5273	0.0088	0.9998		841.3852	0.0656	0.9939	817.5273	0.172	0.7597
AAEL002527-RA	354.8367	1.4354	0.0427	600.7844	-0.2926	0.9998		474.9963	0.4167	0.7252	600.7844	0.3018	0.7836
AAEL002529-RA	100.0738	-0.1456	0.7157	92.2263	-0.0519	0.9998		90.5124	-0.0741	0.9757	92.2263	0.0751	0.9635
AAEL002531-RA	87.2532	0.1724	0.658	95.9904	0.1781	0.9998		89.2609	0.0108	0.9982	97.1772	0.0128	0.9971
AAEL002532-RA	539.1801	0.3039	0.5943	553.7787	-0.0641	0.9998		541.7998	0.2159	0.7758	553.7787	0.1286	0.8911
AAEL002534-RA	42824.8261	0.3394	0.2042	58190.0999	-0.0886	0.9998		43519.9859	0.0311	0.9929	56183.033	0.1079	0.915
AAEL002535-RA	239.1379	0.1914	0.8295	317.1211	0.2559	0.9998		243.3385	-0.0919	0.9883	339.2783	0.1872	0.8793
AAEL002536-RA	766.2804	0.1017	0.8105	694.3382	0.0839	0.9998		766.2804	-0.0026	0.9993	710.6799	0.0004	0.9995
AAEL002539-RA	2389.5295	0.7637	0.4379	1964.0596	-0.0686	0.9998		2570.7557	0.4439	0.6942	1964.0596	0.099	0.9814
AAEL002540-RA	84.7255	0.1757	0.8073	104.1561	-0.113	0.9998		90.3316	-0.078	0.9874	95.2707	0.088	0.9156
AAEL002542-RA	2263.3356	0.2748	0.8288	2995.8804	-0.082	0.9998		3032.944	-0.0055	0.9993	2995.8804	-0.112	0.9037
AAEL002544-RA	102.4925	0.4748	0.618	164.9413	0.0049	0.9998		116.0327	-0.2759	0.8744	163.6826	0.081	0.9723
AAEL002548-RA	332.7634	0.3487	0.5468	361.8667	0.0968	0.9998		337.8628	0.2294	0.7731	361.8667	-0.0286	0.9911
AAEL002550-RA	598.4683	-0.1962	0.8813	406.7547	-0.1033	0.9998		598.4683	0.0306	0.9982	406.0578	-0.0843	0.8988
AAEL002551-RA	1509.8599	0.2997	0.2052	3587.6477	-0.0112	0.9998		1625.352	0.1413	0.4104	3665.6352	0.0208	0.9931
AAEL002560-RA	34666.5108	-0.322	0.7903	3884.6827	-0.0061	0.9998		33386.4126	0.115	0.9889	3850.9895	0.1687	0.7703
AAEL002562-RA	124.2331	-0.1255	0.8649	167.9833	-0.1563	0.9998		120.9443	-0.0004	0.9997	157.618	0.0351	0.9819
AAEL002563-RA	89.5094	0.6454	0.2545	104.097	0.0136	0.9998		92.685	0.2586	0.7758	104.097	0.0793	0.971
AAEL002565-RA	728.9098	0.4771	0.4796	1681.5694	-0.0251	0.9998		798.7802	-0.184	0.9352	1681.5694	-0.0705	0.9463
AAEL002572-RA	798.1268	0.6909	0.1692	2038.8334	-0.0215	0.9998		936.0479	-0.0409	0.9973	2038.8334	-0.0891	0.9279
AAEL002573-RA	1906.1665	-0.4467	0.6915	187.7627	0.0205	0.9998		1707.4677	0.0451	0.9982	180.5334	0.0942	0.9592
AAEL002578-RA	8571.4037	-0.364	0.3292	5939.7334	0.245	0.9998		8284.8166	-0.1083	0.8435	6114.9715	-0.0662	0.9814
AAEL002581-RA	187.4117	0.3046	0.782	75.4754	0.9488	0.9998		191.7661	0.1711	0.9636	86.4079	0.0675	0.9895
AAEL002594-RA	71.9354	0.1222	0.9389	64.8139	0.1107	0.9998		74.3372	0.3472	0.7758	64.8139	0.084	0.9844
AAEL002597-RA	1818.5438	0.4008	0.4899	1261.1854	0.3829	0.9998		1955.4096	0.2088	0.8289	1261.1854	0.0917	0.9475
AAEL002607-RA	149.6479	-0.1185	0.9191	67.9279	0.3527	0.9998		149.6479	0.0646	0.9927	63.5456	-0.074	0.9876
AAEL002608-RA	202.2982	-0.1924	0.7171	239.813	-0.2389	0.9998		196.2252	-0.1809	0.7899	233.9738	0.0015	0.9995
AAEL002615-RA	1290.884	-0.2742	0.5414	803.945	0.0982	0.9998		1206.6425	-0.0438	0.9929	799.9497	-0.0015	0.9995
AAEL002616-RA	97.1549	0.2589	0.4855	75.848	-0.1441	0.9998		98.981	-0.0149	0.9982	75.848	0.1513	0.7757
AAEL002621-RA	201.1285	0.4044	0.467	195.111	0.1362	0.9998		212.6546	0.1057	0.9757	195.111	0.0286	0.9922
AAEL002628-RA	328.8189	-0.1403	0.7537	215.3075	0.0266	0.9998		326.7911	-0.0423	0.9889	212.3577	-0.0529	0.9816
AAEL002636-RA	372.4117	-0.1837	0.7507	261.9989	0.0825	0.9998		357.1903	-0.3723	0.019	263.618	0.0011	0.9995
AAEL002638-RA	1755.9686	-0.3345	0.638	696.7123	-0.3763	0.9998		1635.7569	-0.1998	0.8546	696.7123	0.155	0.8236
AAEL002639-RA	10624.2192	0.0724	0.8947	12832.6697	-0.1298	0.9998		11063.3345	-0.0674	0.9786	11337.2705	0.0615	0.9789
AAEL002644-RA	227.8492	-0.409	0.4441	282.4114	-0.0113	0.9998		217.2361	0.0087	0.9993	265.4513	-0.0638	0.9761
AAEL002645-RA	1282.4071	-0.0025	0.9968	945.1938	0.2156	0.9998		1312.3572	0.0334	0.9929	1003.2733	-0.0016	0.9995
AAEL002646-RA	626.5417	-0.5551	0.3683	341.5112	0.1513	0.9998		612.5315	0.0316	0.9982	341.5112	0.0029	0.9992
AAEL002651-RA	243.3614	-0.1759	0.6771	308.5291	0.0253	0.9998		240.0087	-0.0614	0.9825	311.9857	-0.0508	0.951
AAEL002653-RA	79.1622	0.3556	0.6439	77.4869	0.2934	0.9998		80.5874	-0.3273	0.6636	79.7588	-0.1586	0.8763
AAEL002658-RA	390.7112	-0.0664	0.9709	141.4275	0.1173	0.9998		382.966	0.0485	0.998	141.4275	-0.2688	0.8906
AAEL002668-RA	99.5441	-1.3898	0.0182	148.8313	0.1688	0.9998		89.6796	-0.2042	0.8781	148.8313	-0.105	0.9812
AAEL002678-RA	330.9735	-0.19	0.6611	209.3105	-0.1121	0.9998		324.6007	-0.045	0.9917	209.3105	-0.2039	0.5378
AAEL002681-RA	3743.8564	-0.5362	0.4677	1449.5878	0.4252	0.9998		3402.4313	0.0562	0.9945	1666.8121	-0.1264	0.9592
AAEL002683-RA	2378.637	0.2527	0.7991	1278.1919	-0.1878	0.9998		2386.722	0.0387	0.9981	1269.0104	0.0982	0.9706
AAEL002687-RA	7786.6723	-0.1486	0.8959	3530.2683	-0.0458	0.9998		7550.1872	-0.0338	0.9982	3571.4974	0.0311	0.9858
AAEL002688-RA	500.3363	0.1012	0.9335	231.577	-0.0668	0.9998		476.6771	-0.071	0.9929	231.577	0.0194	0.9931
AAEL002691-RA	828.8613	0.4971	0.4502	1117.6197	0.1502	0.9998		939.4002	0.2116	0.8736	1117.6197	0.048	0.9852
AAEL002694-RA	933.2868	-0.1324	0.8231	749.9254	0.0434	0.9998		895.2719	0.0104	0.9983	749.9254	0.0524	0.9814
AAEL002698-RA	562.1523	0.2508	0.6387	664.3547	0.0468	0.9998		575.3588	-0.1172	0.9297	670.0038	-0.0477	0.9819
AAEL002700-RA	680.662	-0.0977	0.7797	609.6464	0.0636	0.9998		685.8774	-0.0537	0.9786	620.3383	0.0033	0.9992
AAEL002701-RA	629.204	-0.002	0.9985	376.0406	0.3012	0.9998		741.0441	-0.0166	0.999	398.3604	0.0759	0.9796
AAEL002703-RA	1278.9165	0.3193	0.4251	438.3179	0.0107	0.9998		1476.2156	-0.0808	0.9809	438.3179	0.2107	0.0286
AAEL002705-RA	97.6236	0.6379	0.2552	112.3152	-0.0383	0.9998		101.691	0.219	0.8662	112.3152	0.1288	0.9567
AAEL002708-RA	157.7751	0.1598	0.8569	125.3017	-0.0113	0.9998		164.9824	0.228	0.7758	125.9079	-0.0012	0.9995
AAEL002709-RA	276.8516	0.6993	0.5765	1082.3177	-0.3289	0.9998		306.1706	-0.0148	0.9993	1082.3177	0.0767	0.9814
AAEL002712-RA	178.8938	0.298	0.6187	142.228	0.0485	0.9998		191.6457	0.0501	0.9929	143.5605	0.0029	0.9992
AAEL002714-RA	53.412	0.5016	0.5598	124.1859	-0.0797	0.9998		61.801	-0.0821	0.9929	115.1885	-0.0014	0.9995
AAEL002721-RA	728.4883	-0.2558	0.8307	734.0788	-0.1461	0.9998		690.6593	-0.2265	0.9279	695.9338	-0.0103	0.9971
AAEL002722-RA	113.9561	0.4623	0.4877	127.1307	-0.1027	0.9998		120.3432	0.0366	0.998	114.6532	0.142	0.9638
AAEL002723-RA	2627.1934	0.547	0.4152	1602.762	0.1836	0.9998		3042.2604	-0.0852	0.9895	1652.9216	0.0311	0.9963
AAEL002728-RA	354.8855	0.5388	0.4874	719.3384	-0.0902	0.9998		388.6652	-0.0793	0.9929	690.7368	0.1149	0.8659
AAEL002733-RA	640.764	0.1674	0.8163	462.7883	0.0338	0.9998		646.6573	-0.1091	0.9514	462.5948	0.0844	0.9782
AAEL002735-RA	87.3919	0.3439	0.6786	74.0461	0.4897	0.9998		88.5171	0.3127	0.7652	75.6281	-0.0662	0.9886
AAEL002737-RA	1840.473	0.5146	0.5946	1435.0984	0.2854	0.9998		2012.6306	0.2656	0.8947	1571.6244	0.3716	0.4495
AAEL002739-RA	90.3474	-0.1379	0.791	89.5217	-0.0547	0.9998		90.3474	-0.0788	0.97	86.3914	0.1247	0.9145
AAEL002748-RA	273.51	0.9818	0.3485	295.3161	0.4451	0.9998		325.6162	0.4033	0.7852	382.7619	0.6075	0.0782
AAEL002757-RA	62.2064	-0.3809	0.7632	NA	NA	NA		54.8894	-0.2201	0.9352	54.8341	-0.0539	0.9921
AAEL002758-RA	153.4549	0.2546	0.7165	139.0528	-0.3662	0.9998		171.4016	-0.0439	0.9945	137.2375	0.0291	0.9922
AAEL002759-RA	1659.1931	0.0232	0.983	2026.8378	-0.1693	0.9998		1698.8228	-0.1572	0.9255	1907.4599	-0.1434	0.6103
AAEL002760-RA	95.7567	-0.1508	0.8567	179.4697	-0.0733	0.9998		90.0055	-0.1468	0.9528	175.1511	-0.0735	0.9508
AAEL002761-RA	1672.7936	-0.1879	0.6374	1278.6643	-0.05	0.9998		1605.94	0.0734	0.97	1278.6643	-0.0758	0.9279
AAEL002761-RB	3149.6253	-0.0627	0.9208	2327.7683	-0.0804	0.9998		3057.2707	-0.0314	0.9939	2331.3399	-0.0892	0.8389
AAEL002761-RC	1030.1737	0.5171	0.2397	1108.6092	-0.0437	0.9998		1155.5819	-0.1041	0.9785	1112.8138	-0.0928	0.9612
AAEL002764-RA	423.2349	1.0541	0.1949	752.727	-0.1545	0.9998		427.4368	0.1949	0.9703	731.9272	0.3738	0.2577
AAEL002766-RA	164.6476	0.0765	0.933	199.2831	0.06	0.9998		163.403	-0.0048	0.9993	195.6226	0.047	0.9786
AAEL002770-RA	81.4857	-0.1277	0.7568	61.3028	-0.0134	0.9998		80.6553	-0.0956	0.8945	60.3803	0.0695	0.9743
AAEL002771-RA	277.888	-0.2328	0.582	297.7046	-0.0593	0.9998		267.9119	-0.0599	0.9872	290.9871	-0.0273	0.9852
AAEL002772-RA	122.3245	0.0023	0.9968	108.601	0.0535	0.9998		122.3588	-0.0968	0.8852	109.3243	-0.0225	0.9901
AAEL002774-RA	99.7453	1.3546	0.1435	121.9381	-0.2635	0.9998		115.2071	0.451	0.7635	104.5221	0.3471	0.7415
AAEL002774-RB	492.3336	0.4098	0.6727	462.7883	0.0671	0.9998		559.9221	-0.044	0.9981	451.5477	0.2772	0.7592
AAEL002777-RA	533.3784	-0.4808	0.3243	207.176	0.2846	0.9998		418.2883	-0.0734	0.9889	220.4897	-0.0602	0.9844
AAEL002779-RA	675.8396	-0.341	0.1919	376.6836	0.1317	0.9998		625.7012	-0.0361	0.9918	390.4352	0.0343	0.9904
AAEL002781-RA	1104.2921	-0.36	0.6773	401.1892	-0.1259	0.9998		969.0698	0.2653	0.8485	410.091	-0.0796	0.9736
AAEL002781-RB	639.2554	0.0187	0.9884	283.1436	0.1648	0.9998		592.8924	0.0247	0.9982	281.2265	0.2183	0.86
AAEL002782-RA	117.4213	-0.1889	0.8326	100.79	-0.2639	0.9998		120.2557	0.1729	0.9318	98.6826	-0.1895	0.5087
AAEL002783-RA	NA	NA	NA	123.9296	-0.2172	0.9998		54.4345	0.2591	0.9274	123.9296	0.1881	0.9352
AAEL002784-RA	84.4809	0.6138	0.5137	368.3802	-0.1996	0.9998		85.7033	-0.0681	0.9939	368.3802	-0.2407	0.8236
AAEL002788-RA	354.938	-0.2263	0.2821	259.9117	0.0039	0.9998		338.0758	-0.0181	0.9954	257.6938	-0.0353	0.9831
AAEL002789-RA	1406.9203	-0.1502	0.8151	623.9379	0.0106	0.9998		1349.0419	-0.138	0.9138	614.1425	-0.0645	0.9758
AAEL002797-RA	584.7644	0.126	0.8987	529.0399	-0.093	0.9998		581.3482	-0.0695	0.9917	517.7615	-0.0182	0.9921
AAEL002798-RA	1006.4161	0.5548	0.4428	1785.0937	0.4291	0.9998		1088.813	-0.135	0.9809	1807.5596	-0.2179	0.8965
AAEL002804-RA	768.0091	1.0069	0.1954	655.1267	0.2494	0.9998		872.8366	0.3613	0.7758	655.1267	0.4588	0.1766
AAEL002805-RA	142.885	-0.0063	0.993	170.6751	0.1109	0.9998		141.5734	0.0676	0.9833	170.6751	0.1577	0.7073
AAEL002808-RA	92.9196	0.8158	0.3973	356.5326	-0.014	0.9998		108.5712	0.1022	0.9918	346.0769	0.098	0.9298
AAEL002809-RA	127.2864	-0.085	0.8647	73.2897	0.0099	0.9998		127.0253	-0.1312	0.8662	74.8768	-0.0928	0.9592
AAEL002811-RA	18075.6463	-0.1292	0.8536	2327.8085	0.1047	0.9998		17410.6831	0.2069	0.7758	2379.0446	-0.0789	0.9819
AAEL002812-RA	376.34	-0.4225	0.3652	187.1791	-0.1877	0.9998		367.1223	-0.1931	0.7852	178.7822	-0.004	0.9992
AAEL002813-RA	1950.9168	0.2486	0.8156	2220.979	-0.001	0.9998		2037.175	0.1345	0.9788	2220.979	0.0142	0.9971
AAEL002815-RA	141.1331	-0.0584	0.9545	210.8882	-0.1472	0.9998		141.1331	-0.1509	0.9234	210.8882	0.0541	0.9878
AAEL002816-RA	129.9617	-0.0046	0.9968	NA	NA	NA		140.3076	0.2379	0.8409	NA	NA	NA
AAEL002818-RA	212.9088	0.1358	0.8419	279.7952	-0.0092	0.9998		218.7604	0.089	0.9825	279.7952	0.0218	0.9912
AAEL002819-RA	1297.1466	-0.1564	0.9257	141.5859	0.1123	0.9998		1358.7122	0.0332	0.9982	145.6759	-0.0307	0.9831
AAEL002825-RA	732.5011	0.1991	0.8309	878.9931	-0.1137	0.9998		754.4814	0.0301	0.9982	848.3438	-0.0429	0.9844
AAEL002827-RA	1082.6617	1.8902	0.0236	1603.4592	-0.1881	0.9998		1229.0327	0.4024	0.8064	1603.4592	0.4282	0.3623
AAEL002828-RB	277.2807	-0.1495	0.783	201.9478	0.0723	0.9998		273.5268	-0.079	0.9773	201.9478	0.0211	0.9916
AAEL002831-RA	327.1263	0.1994	0.7744	332.4233	-0.069	0.9998		337.2997	-0.0601	0.9917	317.9153	-0.0537	0.9725
AAEL002832-RA	24124.667	0.0806	0.8422	32297.7965	-0.1183	0.9998		25221.4201	-0.0472	0.9856	28249.5571	0.0651	0.9754
AAEL002833-RA	10318.1624	-0.5649	0.4144	3540.025	0.3512	0.9998		8223.9808	0.0442	0.9978	3750.687	-0.0668	0.9814
AAEL002834-RB	691.0314	0.0703	0.9576	1633.8653	0.1375	0.9998		651.9766	-0.2907	0.7758	1679.1155	-0.205	0.7286
AAEL002835-RA	71.9296	-0.083	0.9637	76.8359	0.1926	0.9998		65.7525	-0.1056	0.9911	77.7499	-0.2037	0.7152
AAEL002836-RA	308.4236	0.6133	0.0258	241.884	-0.0523	0.9998		332.7617	0.0384	0.9929	233.2944	0.1567	0.7596
AAEL002837-RA	121.8125	0.0996	0.8828	158.0252	-0.1827	0.9998		122.9002	-0.1391	0.9215	149.8157	0.039	0.9786
AAEL002840-RA	297.7962	-0.5671	0.3172	186.7705	0.1737	0.9998		254.8845	-0.0167	0.9988	186.6965	-0.2126	0.7653
AAEL002841-RA	1905.1517	0.2645	0.7311	700.372	0.2894	0.9998		2076.1738	-0.0331	0.998	721.1282	0.0266	0.9931
AAEL002842-RA	127.6668	-0.2817	0.7806	66.2182	0.088	0.9998		116.5921	-0.179	0.9535	66.4184	-0.0989	0.9814
AAEL002844-RA	280.3492	-0.1729	0.7748	187.1814	-0.0753	0.9998		270.9938	-0.0525	0.9917	185.1188	-0.0152	0.9947
AAEL002846-RA	372.8688	-0.3691	0.2391	373.6557	0.1339	0.9998		350.3517	-0.0126	0.9982	383.5165	-0.0716	0.9463
AAEL002848-RA	251.3617	-0.1041	0.9488	61.549	1.1625	NA		251.3617	-0.3078	0.8409	67.3151	-0.9383	0.0037
AAEL002851-RA	10144.8092	0.0632	0.9716	6452.3369	0.0067	0.9998		10144.8092	0.0796	0.9929	6260.8849	0.0455	0.9852
AAEL002852-RA	63.5241	0.0748	0.9321	64.804	-0.0082	0.9998		62.8589	-0.1624	0.8409	63.6346	0.0498	0.9831
AAEL002856-RA	406.6432	-0.3636	0.2421	295.559	-0.1269	0.9998		392.8967	-0.0785	0.97	288.6144	-0.012	0.9971
AAEL002857-RA	442.7248	-0.1965	0.8446	194.5851	-0.0291	0.9998		442.7248	-0.0289	0.9982	188.2807	0.1725	0.8469
AAEL002860-RA	770.646	0.0177	0.9788	1370.6106	-0.3162	0.9998		780.2243	-0.0479	0.9911	1269.4737	0.0104	0.9976
AAEL002861-RA	691.8188	-0.138	0.9526	685.1318	0.7195	0.9998		691.8188	-0.108	0.9925	948.7339	-0.3033	0.8711
AAEL002862-RA	241.1385	0.9971	0.1664	396.7412	0.1681	0.9998		292.5647	0.1829	0.97	396.7412	0.1737	0.9279
AAEL002864-RA	118.4394	0.0747	0.8746	108.2378	0.0501	0.9998		129.2123	0.102	0.9016	107.657	0.0493	0.9796
AAEL002865-RA	3117.8151	0.0266	0.9683	3360.2062	-0.0294	0.9998		3185.0102	0.0709	0.9514	3359.6945	-0.0901	0.8838
AAEL002866-RA	250.5697	1.0361	0.0865	570.2752	-0.1145	0.9998		293.6127	0.3762	0.6713	570.2752	0.2021	0.8965
AAEL002867-RA	557.1471	0.2954	0.7292	1544.5488	-0.1074	0.9998		585.0352	0.0162	0.999	1544.5488	0.0525	0.9814
AAEL002869-RA	170.3779	-0.2415	0.3215	170.4493	0.1805	0.9998		162.6367	0.0148	0.9982	178.6753	-0.1625	0.715
AAEL002870-RA	2564.2007	-0.2173	0.7305	1757.9861	0.1438	0.9998		2564.2007	0.0062	0.9993	1757.9861	-0.0937	0.9592
AAEL002874-RA	90.2475	0.0731	0.9534	73.6023	-0.0145	0.9998		90.2475	-0.072	0.9917	73.6023	0.0315	0.991
AAEL002879-RA	354.5732	0.6035	0.2942	529.8375	0.0516	0.9998		365.6762	0.0341	0.9981	529.8375	0.0027	0.9995
AAEL002881-RA	4547.5067	0.065	0.9518	4395.6891	-0.1344	0.9998		4547.5067	0.0579	0.9929	4395.6891	0.0099	0.9976
AAEL002885-RA	879.9139	0.2995	0.6527	593.2192	-0.2067	0.9998		915.9281	0.2531	0.7863	578.1418	0.1546	0.875
AAEL002886-RA	7816.295	0.2181	0.8649	6758.9273	-0.1221	0.9998		7894.8819	0.094	0.9889	6528.5557	0.0414	0.9852
AAEL002886-RB	689.2291	0.1086	0.948	687.6867	-0.1732	0.9998		689.2291	0.238	0.9061	687.6867	0.1047	0.9371
AAEL002887-RA	557.4156	0.8687	0.3213	549.2705	-0.3037	0.9998		640.9105	0.5344	0.4176	549.2705	0.1476	0.969
AAEL002888-RA	179.5704	0.2908	0.739	265.6735	0.1228	0.9998		208.4438	0.1081	0.9825	268.9725	0.0316	0.9876
AAEL002890-RA	275.1674	-0.0724	0.8419	284.3961	-0.0634	0.9998		270.5483	-0.0807	0.922	281.8854	0.0176	0.9925
AAEL002892-RA	55.2976	0.3157	0.5709	76.3959	-0.0327	0.9998		63.0471	0.2232	0.7883	71.8141	0.0417	0.9904
AAEL002895-RA	248.5807	0.5472	0.1219	192.8797	0.0699	0.9998		255.2382	0.2445	0.4563	191.4986	0.1059	0.9268
AAEL002898-RA	74.6845	0.5175	0.5139	NA	NA	NA		89.5712	-0.0183	0.999	NA	NA	NA
AAEL002900-RA	1105.6702	-0.2161	0.6439	672.9646	0.0032	0.9998		1075.7152	0.005	0.9993	711.6126	-0.0014	0.9995
AAEL002901-RA	373.8599	0.2088	0.7762	237.7094	0.1126	0.9998		387.0819	-0.0027	0.9993	248.9742	0.1139	0.9535
AAEL002905-RA	81.6577	-0.1657	0.8073	NA	NA	NA		71.3647	-0.1606	0.9002	NA	NA	NA
AAEL002906-RA	444.9579	0.9357	0.2353	275.7658	-0.1754	0.9998		531.6466	0.3073	0.8351	275.7658	0.1117	0.9796
AAEL002912-RA	137.0734	0.8944	0.3136	185.2024	-0.14	0.9998		153.8258	0.2076	0.941	185.2024	0.3319	0.3467
AAEL002913-RA	1897.9558	0.6659	0.3328	1372.0778	0.1795	0.9998		2055.848	0.23	0.8858	1415.3541	0.0826	0.9706
AAEL002924-RA	1762.0032	-0.2783	0.5082	1230.1664	0.0649	0.9998		1689.5708	0.0967	0.97	1230.1664	0.0087	0.9976
AAEL002924-RB	90.6601	0.5947	0.7622	156.6853	0.3788	0.9998		139.5758	-0.0898	0.9934	187.4331	0.0808	0.9885
AAEL002925-RA	97.3977	-0.2183	0.5988	102.278	0.0366	0.9998		93.0696	0.0194	0.9982	103.1682	0.0344	0.9847
AAEL002933-RA	339.6506	-0.0833	0.9185	453.9038	0.0432	0.9998		339.6506	-0.1893	0.8303	437.0742	0.0573	0.9727
AAEL002934-RA	128.6053	0.0206	0.9788	102.6463	0.0926	0.9998		127.513	-0.1744	0.7797	104.3122	0.0986	0.9463
AAEL002936-RA	580.4149	-0.1068	0.8295	380.1882	-0.1321	0.9998		576.098	0.0498	0.9897	371.6582	-0.0337	0.9796
AAEL002937-RA	371.2873	-0.3851	0.7885	56.8173	0.6177	0.9998		366.6157	-0.0344	0.9982	66.2182	0.148	0.9279
AAEL002938-RA	1402.9878	-0.291	0.1309	937.9422	-0.0164	0.9998		1340.8135	0.0509	0.9723	916.5803	-0.088	0.9588
AAEL002939-RA	152.2171	-0.2158	0.7064	98.1136	-0.0502	0.9998		143.3303	-0.0154	0.9982	91.9543	0.1336	0.7969
AAEL002941-RA	94.3379	-0.1841	0.8706	74.7596	0.1675	0.9998		93.3075	0.1645	0.9621	74.7596	-0.256	0.5271
AAEL002944-RA	309.3498	-0.2718	0.629	248.1488	0.1166	0.9998		302.3235	0.013	0.9988	248.1488	-0.0647	0.9796
AAEL002950-RA	1192.7161	-0.7481	0.3289	1293.9076	0.2005	0.9998		1182.6633	0.0331	0.9982	1338.7175	-0.2251	0.6007
AAEL002950-RB	792.1941	-0.5895	0.2086	719.6081	0.092	0.9998		749.8675	-0.0301	0.998	720.0356	-0.2155	0.5567
AAEL002953-RA	181.54	-0.0559	0.9289	132.3364	0.2324	0.9998		173.459	-0.0796	0.9746	136.2191	-0.0704	0.9689
AAEL002956-RA	3311.5342	1.2796	0.0961	5957.4071	0.0823	0.9998		4553.3507	0.163	0.9785	5957.4071	0.1071	0.9706
AAEL002957-RA	442.1867	-0.1772	0.7846	322.68	-0.2035	0.9998		442.1867	-0.1281	0.9189	312.388	0.0246	0.9945
AAEL002958-RA	112.2324	0.6366	0.4068	249.3419	0.0199	0.9998		129.2229	-0.1661	0.9699	225.6135	0.027	0.9947
AAEL002963-RA	2527.8801	0.2808	0.8592	5339.3276	0.0641	0.9998		2701.496	0.1958	0.9729	5406.1851	0.2674	0.587
AAEL002963-RB	431.5539	0.0889	0.9696	1259.6985	0.0549	0.9998		448.4013	0.1851	0.9809	1349.9722	0.2796	0.6113
AAEL002970-RA	85.3381	0.0383	0.9582	67.5717	0.0862	0.9998		84.081	-0.0579	0.9889	64.4621	0.1642	0.9159
AAEL002971-RA	71.2885	0.0457	0.966	99.7801	-0.1056	0.9998		76.9158	-0.1981	0.8482	99.7801	-0.1902	0.896
AAEL002973-RA	187.518	0.1927	0.7851	119.8368	-0.1365	0.9998		199.5664	0.0124	0.999	118.1201	-0.0671	0.9509
AAEL002976-RA	78.4862	0.1036	0.864	88.8781	0.026	0.9998		79.6261	-0.0841	0.9757	88.8781	0.1499	0.9024
AAEL002978-RA	14323.0916	-0.3594	0.6703	1642.9309	0.2127	0.9998		13705.3343	0.1607	0.9596	1642.9309	-0.1024	0.9758
AAEL002979-RA	113.9406	-0.9778	0.0729	NA	NA	NA		101.0122	-0.1057	0.9861	NA	NA	NA
AAEL002980-RA	51.2054	0.2976	0.7647	62.9392	-0.0531	0.9998		57.4705	-0.2073	0.9215	62.093	-0.0082	0.9976
AAEL002983-RA	80.7945	0.8026	0.146	100.6485	0.0015	0.9998		109.4124	0.0972	0.9889	99.9672	0.3068	0.4618
AAEL002986-RA	280.451	0.7175	0.2461	371.7889	-0.0663	0.9998		311.4208	0.204	0.9262	371.7889	0.3658	0.3029
AAEL002987-RA	250.7734	0.1283	0.9302	133.0745	0.2224	0.9998		254.7585	0.1576	0.9773	133.8437	0.0295	0.9941
AAEL002988-RA	102.6754	-0.1692	0.8264	138.5434	-0.1632	0.9998		97.039	-0.2182	0.7756	125.5931	0.0038	0.9992
AAEL002989-RA	155.5206	0.3292	0.5943	154.0047	0.0967	0.9998		162.5737	-0.108	0.9757	172.5404	0.2777	0.2631
AAEL002992-RA	173.8592	-0.0853	0.9601	284.6023	-0.2597	0.9998		166.8955	0.133	0.9856	261.511	-0.043	0.9931
AAEL002993-RA	292.3443	0.2656	0.8295	434.3748	-0.0063	0.9998		292.3443	-0.0534	0.9973	434.3748	0.1394	0.9024
AAEL002995-RA	130.5297	-0.2008	0.9041	112.7888	0.1883	0.9998		96.199	0.6945	0.2235	117.3725	0.0577	0.9852
AAEL002996-RA	127.7435	0.2071	0.8157	112.3481	0.5256	NA		133.209	-0.0174	0.9983	117.794	0.1246	0.9778
AAEL003001-RA	129.0174	0.1444	0.7165	147.2536	0.0455	0.9998		132.6232	-0.0773	0.9619	147.2536	0.0137	0.9969
AAEL003004-RA	89.9811	-0.3991	0.577	119.6153	0.1482	0.9998		89.9811	-0.01	0.9993	125.2337	0.1359	0.9477
AAEL003005-RA	76.0654	0.5906	0.3305	129.7081	0.0166	0.9998		84.1213	0.1634	0.9466	136.5869	0.1584	0.8143
AAEL003006-RA	411.3075	0.0205	0.9881	716.415	0.215	0.9998		411.3075	-0.0987	0.9889	770.3233	-0.09	0.9736
AAEL003008-RA	100.1355	-0.2114	0.6102	200.0845	-0.1613	0.9998		97.8704	0.005	0.9993	178.8209	-0.1293	0.8465
AAEL003009-RA	793.3907	0.2514	0.7984	415.0396	0.081	0.9998		799.2298	0.1718	0.9541	385.4889	0.1688	0.8736
AAEL003011-RA	465.775	0.1836	0.8649	531.1239	-0.1372	0.9998		479.2871	-0.0284	0.9982	513.7766	-0.0297	0.9921
AAEL003013-RA	746.2418	0.1364	0.8091	617.0582	-0.0191	0.9998		746.2418	0.1308	0.882	617.0582	0.0282	0.9831
AAEL003016-RA	111.2957	-0.3865	0.6491	76.8174	-0.2023	0.9998		96.7058	-0.1187	0.9825	78.3427	-0.1365	0.9482
AAEL003019-RA	232.9327	0.2645	0.7822	405.5108	-0.0996	0.9998		246.5173	-0.1301	0.9809	405.5108	0.0729	0.9606
AAEL003022-RA	736.9489	-0.4208	0.4454	397.3286	-0.0367	0.9998		637.5958	0.07	0.9914	386.1057	-0.1396	0.6343
AAEL003024-RA	102.1984	-0.661	0.7181	NA	NA	NA		102.1984	-0.3964	0.8428	NA	NA	NA
AAEL003032-RA	216.3599	0.0523	0.9571	342.3988	-0.0007	0.9998		216.3599	-0.0286	0.998	342.3988	0.0061	0.9971
AAEL003034-RA	56.3139	-0.0626	0.9575	91.9657	0.088	0.9998		56.9306	-0.0416	0.9973	92.3908	0.0059	0.9992
AAEL003037-RA	1901.3461	0.185	0.88	863.4729	-0.0762	0.9998		1901.3461	-0.0198	0.9987	863.4729	0.0729	0.9814
AAEL003039-RA	1626.0451	0.118	0.881	4373.167	-0.1736	0.9998		1626.0451	-0.0909	0.9825	4185.7291	0.0808	0.9778
AAEL003046-RA	21220.0853	-0.5433	0.5134	10465.3468	-0.0221	0.9998		19117.0565	0.0214	0.9983	10465.3468	-0.0537	0.9689
AAEL003054-RA	184.1377	-0.1246	0.8765	131.3272	-0.016	0.9998		152.5737	-0.0767	0.9883	131.3272	-0.0074	0.998
AAEL003055-RA	579.6176	-0.0151	0.9768	652.8891	-0.1805	0.9998		579.6176	-0.0652	0.9481	637.314	0.0599	0.9626
AAEL003056-RA	12030.9941	-0.1356	0.8702	5892.7944	0.2081	0.9998		11680.9199	-0.1402	0.9366	6133.2603	0.1095	0.9644
AAEL003059-RA	104.3438	-0.0592	0.9397	80.7557	0.087	0.9998		104.3438	-0.194	0.7702	81.2687	0.0346	0.9835
AAEL003060-RA	1369205.0475	0.0912	0.9313	1158746.9336	0.1466	0.9998		1369205.0475	-0.1556	0.9309	1158746.9336	0.283	0.6804
AAEL003063-RA	324.6955	-0.3693	0.7537	111.5622	0.3086	0.9998		264.8692	-0.0406	0.9982	118.2805	-0.208	0.8459
AAEL003064-RA	1282.6011	-0.3872	0.6351	1009.0952	-0.0195	0.9998		1045.4791	-0.3289	0.7321	1009.0952	-0.1384	0.5536
AAEL003065-RA	176.6199	-0.1337	0.8419	155.5359	-0.091	0.9998		167.1131	-0.1292	0.9318	147.7795	-0.0363	0.9852
AAEL003066-RA	115774.9857	-0.4429	0.3359	9236.3923	0.6062	0.9998		112789.0138	0.15	0.9029	9398.4606	-0.1386	0.971
AAEL003067-RA	63.131	-0.0335	0.9835	76.8174	-0.0108	0.9998		63.131	0.1217	0.9874	76.8174	-0.0132	0.9971
AAEL003071-RA	239.9301	0.6435	0.5177	1946.3157	-0.142	0.9998		287.878	-0.2023	0.9642	1907.8101	-0.0168	0.9954
AAEL003075-RA	373.3987	-0.4118	0.2364	323.9678	0.0522	0.9998		346.0643	-0.0582	0.9883	326.2667	-0.1446	0.7963
AAEL003076-RA	3504.4116	0.2146	0.8372	1212.6202	-0.0207	0.9998		3797.075	-0.3057	0.7794	1212.6202	0.0647	0.9852
AAEL003077-RA	181.117	-0.0942	0.8821	190.424	-0.0552	0.9998		181.117	-0.0985	0.9604	188.9491	0.0263	0.9911
AAEL003078-RA	194.4163	0.1608	0.9055	264.4941	-0.0879	0.9998		219.6604	-0.0981	0.9889	264.4941	0.5212	0.0065
AAEL003083-RA	113.5207	0.7887	0.1174	139.1861	0.1854	0.9998		133.0842	0.1165	0.9788	142.0432	0.1941	0.8748
AAEL003084-RA	240.16	0.1828	0.8858	247.9879	0.4953	0.9998		255.0613	-0.0891	0.99	268.7378	0.1798	0.9024
AAEL003086-RA	5523.5087	-0.0498	0.9771	624.798	0.5047	0.9998		5523.5087	0.0358	0.9982	632.4659	-0.0004	0.9999
AAEL003087-RA	62.7179	0.0136	0.9894	72.1076	0.051	0.9998		62.7179	-0.1782	0.9138	75.4499	-0.0333	0.9867
AAEL003089-RA	211.1527	-0.2453	0.6483	196.4466	-0.0031	0.9998		205.58	-0.1711	0.8289	193.3432	-0.1313	0.879
AAEL003090-RA	160.57	-0.1773	0.8583	114.5965	-0.3187	0.9998		159.3196	0.0632	0.9918	114.5965	-0.0647	0.9852
AAEL003097-RA	182.1479	0.7314	0.1309	288.6144	0.1255	0.9998		228.1673	-0.3164	0.6595	299.7662	-0.0676	0.9796
AAEL003098-RA	975.4249	-0.1438	0.9137	246.8233	0.0536	0.9998		881.7047	0.0143	0.9993	246.8233	0.1246	0.9444
AAEL003103-RA	7178.4881	-0.0565	0.9205	5470.4733	-0.148	0.9998		7178.4881	-0.0123	0.9982	5391.925	-0.0219	0.9817
AAEL003105-RA	1561.6409	-0.2492	0.7169	892.5509	0.1971	0.9998		1506.8108	0.2184	0.8312	892.5509	-0.1031	0.9331
AAEL003106-RA	947.45	-0.136	0.7296	856.4669	0.1064	0.9998		931.462	0.0615	0.9789	828.7202	-0.0869	0.8965
AAEL003108-RA	740.14	0.8985	0.0448	912.5793	-0.0331	0.9998		821.6928	0.1092	0.97	912.5793	0.0892	0.9789
AAEL003109-RA	608.4525	0.7747	0.0043	923.2077	-0.0825	0.9998		658.2214	-0.0184	0.9982	919.2907	0.0762	0.9778
AAEL003117-RA	292.6411	0.1883	0.846	459.3052	-0.1659	0.9998		292.6411	-0.2248	0.891	459.3052	-0.105	0.9109
AAEL003119-RA	117.1092	0.4371	0.7573	374.8002	0.202	0.9998		137.8094	-0.355	0.8435	360.3411	-0.362	0.2677
AAEL003122-RA	79.461	0.0382	0.9736	82.7752	-0.1866	0.9998		76.5764	-0.1481	0.9528	82.1818	-0.0478	0.9819
AAEL003125-RA	1079.5906	-0.3784	0.4454	649.2366	-0.2541	0.9998		988.0523	0.1235	0.9318	646.264	-0.0803	0.9676
AAEL003126-RA	543.7109	0.3343	0.4988	610.4991	0.1305	0.9998		548.72	0.0406	0.9929	618.8985	0.0164	0.9916
AAEL003127-RA	265.7261	-0.1462	0.8175	76.5634	0.0305	0.9998		256.7041	0.016	0.9982	86.4378	-0.196	0.6787
AAEL003130-RA	1740.616	0.0784	0.9205	1185.3258	0.2758	0.9998		1740.616	0.018	0.9982	1185.3258	-0.0312	0.9927
AAEL003135-RA	65.2528	0.0164	0.9921	113.9875	0.0665	0.9998		66.3568	-0.0899	0.9922	113.6115	-0.2135	0.5692
AAEL003136-RA	787.6739	-0.2071	0.7327	204.6564	-0.0937	0.9998		741.8356	0.057	0.9918	204.6564	-0.2104	0.3361
AAEL003140-RA	115.0774	-0.0852	0.8948	172.0373	-0.0714	0.9998		102.7767	-0.0351	0.9939	172.0373	0.1244	0.851
AAEL003142-RA	190.2663	0.3145	0.8051	451.3431	-0.0318	0.9998		177.1923	-0.1555	0.9803	445.6521	0.0667	0.9592
AAEL003143-RA	774.8772	-0.3513	0.4736	547.7965	-0.1308	0.9998		713.0832	0.0717	0.9882	535.6766	-0.1608	0.5398
AAEL003145-RA	59.3809	-0.0837	0.9632	247.6695	-0.0543	0.9998		59.3809	0.123	0.9889	241.7861	-0.0067	0.9992
AAEL003146-RA	221.571	0.0059	0.9923	221.3306	-0.052	0.9998		229.5329	-0.0682	0.9638	221.3306	0.0463	0.969
AAEL003147-RA	182.077	-0.1808	0.6611	170.658	0.1505	0.9998		179.224	0.025	0.9973	174.3727	-0.049	0.9761
AAEL003149-RA	70.6787	0.2219	0.6669	101.3873	0.0173	0.9998		78.8422	-0.0853	0.9825	97.1772	0.1163	0.8653
AAEL003151-RA	285.5303	-0.3302	0.4943	294.6698	-0.1859	0.9998		268.815	-0.0765	0.9827	279.0294	-0.0107	0.9971
AAEL003152-RA	59.8813	0.0068	0.9949	62.6168	0.1726	0.9998		61.4833	-0.107	0.9649	62.6168	0.0586	0.9814
AAEL003154-RA	98.1784	-0.3651	0.6979	72.3616	0.1281	0.9998		82.2363	-0.1345	0.9825	73.0395	0.0327	0.9931
AAEL003157-RA	165.7974	-0.1165	0.8264	157.4926	-0.0419	0.9998		165.7974	-0.0295	0.9939	150.5001	-0.102	0.94
AAEL003160-RA	9712.5865	-0.3817	0.6706	6415.1176	-0.1627	0.9998		8655.7796	-0.0278	0.9982	6415.1176	0.0195	0.9921
AAEL003161-RA	949.2361	0.6411	0.4064	2948.0833	0.0099	0.9998		956.4017	0.0794	0.9929	3136.4878	0.077	0.972
AAEL003162-RA	142.1024	0.5059	0.6272	302.444	-0.1096	0.9998		155.7424	-0.1803	0.9729	300.3922	-0.0352	0.9931
AAEL003165-RA	331.095	0.3642	0.5147	258.9486	-0.0689	0.9998		347.6623	-0.1882	0.8588	273.471	0.0078	0.9992
AAEL003170-RA	72.9207	0.6112	0.4317	113.117	0.0464	0.9998		74.4398	0.1158	0.9874	113.9887	0.1756	0.8236
AAEL003174-RA	141.549	0.1909	0.7626	172.5819	0.0439	0.9998		142.3366	-0.1112	0.9638	171.3724	0.0674	0.9582
AAEL003176-RA	103.4345	0.0027	0.9968	113.3372	-0.2839	0.9998		103.4345	-0.1315	0.9097	112.8507	0.0171	0.9971
AAEL003179-RA	332.0953	0.2604	0.8128	1562.1901	-0.0125	0.9998		332.0953	-0.0686	0.9934	1509.4135	0.0037	0.9992
AAEL003180-RA	320.2047	-0.0059	0.9965	466.4783	-0.0607	0.9998		342.7158	-0.1501	0.9514	445.1255	0.0073	0.9976
AAEL003186-RA	547.7551	-0.0853	0.9044	366.457	-0.3256	0.9998		547.7551	0.042	0.9929	362.2821	0.1399	0.9413
AAEL003188-RA	4095.0859	-0.2264	0.6085	1751.03	-0.1665	0.9998		4039.2325	-0.0156	0.9982	1749.5306	0.1903	0.5839
AAEL003190-RA	514.6987	0.0838	0.9683	138.0693	0.581	0.9998		451.3252	0.2385	0.9535	164.0213	-0.0298	0.9962
AAEL003192-RA	2096.2848	-0.4131	0.5947	224.9168	0.2763	0.9998		1805.8567	0.0256	0.9982	245.0721	0.1188	0.9109
AAEL003193-RA	1085.0762	0.0054	0.9949	1038.0139	0.1605	0.9998		1065.2584	-0.0366	0.9939	1033.4047	-0.108	0.9591
AAEL003193-RB	194.5819	0.1905	0.7962	157.9667	0.3091	0.9998		194.5819	-0.1194	0.9685	161.5174	-0.0438	0.9897
AAEL003197-RA	335.9569	-0.1477	0.8557	202.9452	-0.3507	0.9998		323.5609	-0.0451	0.9939	201.4884	0.2143	0.7533
AAEL003202-RA	247.0378	0.1707	0.8147	347.5349	-0.0826	0.9998		242.3796	-0.1425	0.9481	345.3892	0.1428	0.5217
AAEL003203-RA	10355.9596	0.9643	0.191	3546.274	0.3345	0.9998		10918.6481	0.1833	0.9629	3546.274	0.1884	0.925
AAEL003203-RB	1213.6442	1.0257	0.3253	313.5455	0.487	0.9998		1245.8536	0.3753	0.8313	327.0109	0.1851	0.9492
AAEL003204-RA	167.7911	0.3519	0.6262	495.5013	-0.424	0.9998		185.8711	-0.0234	0.9982	447.5457	0.0652	0.9819
AAEL003206-RA	491.9031	0.2514	0.7797	454.3825	0.1306	0.9998		531.4892	-0.1264	0.9773	454.3825	-0.0764	0.957
AAEL003210-RA	4715.8854	-0.3456	0.363	2905.0763	-0.0235	0.9998		4620.9413	-0.0274	0.9973	2885.2733	0.048	0.9543
AAEL003212-RA	8250.6414	-0.035	0.9801	3157.892	0.1301	0.9998		8250.6414	0.1432	0.9746	3157.892	0.2134	0.9024
AAEL003213-RA	105.0249	-0.0046	0.9968	107.9735	-0.0231	0.9998		105.0249	-0.0994	0.9856	107.9735	0.0377	0.9907
AAEL003215-RA	117.0042	-0.1778	0.8324	77.834	0.1018	0.9998		104.0827	-0.1246	0.9746	76.9849	-0.0831	0.9786
AAEL003220-RA	301.5006	0.8998	0.3714	1262.2744	-0.0888	0.9998		378.9074	-0.0936	0.9929	1262.2744	0.1533	0.9463
AAEL003227-RA	3539.7104	-0.2992	0.7286	1987.7934	0.3191	0.9998		2662.6706	0.3669	0.6117	2010.9205	0.0121	0.9971
AAEL003228-RA	298.6394	0.134	0.8241	264.52	-0.1084	0.9998		303.4139	-0.0052	0.9993	260.1633	0.0653	0.9436
AAEL003229-RA	1521.7436	0.1572	0.8945	404.4492	0.2566	0.9998		1588.0235	0.3006	0.7938	410.7576	0.0327	0.9895
AAEL003230-RA	362.6748	-0.1329	0.6743	206.8849	0.0673	0.9998		362.6748	-0.0035	0.9993	207.6339	0.0134	0.9965
AAEL003234-RA	4988.0164	0.2186	0.7992	4392.7903	-0.1462	0.9998		5235.5094	0.0198	0.9982	4392.7903	0.0168	0.9962
AAEL003236-RA	300.8977	-1.0298	0.2726	66.367	0.7171	NA		223.0416	0.0205	0.999	66.367	-0.4309	0.6655
AAEL003245-RA	241.5236	-0.2244	0.6779	176.8651	0.1967	0.9998		236.5476	0.1312	0.9309	183.9314	-0.1694	0.7653
AAEL003246-RA	747.759	-0.4997	0.3653	441.5242	-0.0489	0.9998		687.0009	-0.018	0.9982	441.5242	0.1422	0.7283
AAEL003247-RA	104.0578	-0.0714	0.8995	113.4808	0.1097	0.9998		99.9188	0.0139	0.9982	115.2429	-0.0202	0.9931
AAEL003254-RA	104.7349	-0.3685	0.7599	58.2064	0.0344	0.9998		98.4673	0.1832	0.9572	61.531	-0.0402	0.9894
AAEL003261-RA	1039.264	-0.7514	0.3021	279.4634	0.3495	0.9998		920.7187	-0.1942	0.9481	279.4634	-0.2804	0.8585
AAEL003267-RA	854.1075	0.5075	0.4441	595.0861	0.1935	0.9998		925.9629	0.2326	0.8329	595.0861	0.1122	0.9567
AAEL003269-RA	133.2405	-0.3094	0.6063	93.4494	-0.2024	0.9998		129.8671	-0.0088	0.9993	93.4494	0.0117	0.9972
AAEL003270-RA	187.8675	0.027	0.9752	137.0275	0.0144	0.9998		198.4942	-0.0225	0.9982	134.3463	-0.0908	0.9592
AAEL003273-RA	83.5666	0.0217	0.9814	86.3914	0.1621	0.9998		83.5666	-0.0294	0.998	88.3522	0.0816	0.9812
AAEL003275-RA	323.3713	0.2749	0.4634	622.6723	-0.1041	0.9998		331.0023	0.1367	0.8534	622.6723	0.0221	0.9876
AAEL003277-RA	NA	NA	NA	NA	NA	NA		51.2673	0.239	0.954	NA	NA	NA
AAEL003281-RA	92.8719	-0.1935	0.8247	55.6718	0.302	0.9998		90.7705	-0.1701	0.9191	56.886	0.0383	0.9921
AAEL003282-RA	151.3335	0.3	0.1919	192.2447	0.0599	0.9998		153.7509	-0.0291	0.9922	192.2447	0.054	0.9732
AAEL003285-RA	9633.6702	0.5737	0.2512	11129.2487	0.0131	0.9998		11498.1867	0.204	0.8667	11129.2487	0.0865	0.9561
AAEL003286-RA	17207.3603	0.4192	0.7898	962.3042	1.1798	0.9998		17781.8387	-0.1046	0.9918	1152.9924	0.3121	0.8748
AAEL003287-RA	253.3458	0.7424	0.3391	549.5453	0.0017	0.9998		324.9199	0.1989	0.9441	549.5453	0.1348	0.954
AAEL003288-RA	186.4229	-0.1449	0.9121	177.4632	-0.1414	0.9998		172.1629	0.2621	0.8759	169.7042	0.2112	0.4593
AAEL003291-RA	66.7449	-0.1073	0.9322	90.2355	-0.4289	0.9998		66.1414	0.0649	0.9929	80.5885	-0.1793	0.8809
AAEL003293-RA	185.576	0.5992	0.6201	1019.4461	-0.0131	0.9998		173.7527	-0.0838	0.993	1051.9277	0.0559	0.9788
AAEL003298-RA	47825.5632	-0.2853	0.6267	13017.4087	0.2284	0.9998		46363.9687	0.0652	0.99	14801.4381	-0.0287	0.9949
AAEL003302-RA	81.4048	-0.0805	0.8937	75.2045	-0.1123	0.9998		80.318	-0.0147	0.9982	74.6182	-0.0416	0.9852
AAEL003303-RA	144.8507	0.7205	0.6102	968.9132	0.0246	0.9998		217.7237	0.0171	0.9993	968.9132	0.1388	0.8206
AAEL003304-RA	71.7803	0.0602	0.9522	84.5325	0.2282	0.9998		71.7803	-0.0763	0.9889	85.7407	0.0258	0.995
AAEL003306-RA	335.1644	-0.2761	0.7321	140.3843	0.1417	0.9998		306.2955	0.0982	0.9883	144.5628	-0.2088	0.6646
AAEL003309-RA	8110.5218	-0.2222	0.8882	283.467	0.1923	0.9998		7465.6281	0.1873	0.9768	290.0794	-0.1642	0.9706
AAEL003310-RA	194.3689	0.0253	0.9738	179.0622	-0.071	0.9998		190.4865	-0.0991	0.9514	179.0622	0.092	0.9336
AAEL003312-RA	67.2453	0.6683	0.6475	493.6465	0.0139	0.9998		106.997	-0.0141	0.9993	493.6465	0.1532	0.7679
AAEL003313-RA	27278.669	0.1266	0.9122	8095.0901	0.0935	0.9998		27950.0336	0.1973	0.9175	8095.0901	0.0481	0.9921
AAEL003317-RA	9221.1786	0.5048	0.7343	470.3532	1.2205	0.9998		10887.8001	-0.1479	0.9874	679.7821	0.3177	0.8628
AAEL003318-RA	44605.5587	-0.3496	0.7937	3717.1155	0.0307	0.9998		41289.0967	0.4021	0.7667	3686.0332	-0.0495	0.9907
AAEL003325-RA	274.0719	0.2221	0.8406	275.7338	0.2233	0.9998		287.4296	0.2846	0.8169	275.7338	0.1292	0.9642
AAEL003326-RA	1192.1304	0.1462	0.8322	915.1176	-0.0441	0.9998		1203.992	0.014	0.9982	920.3084	0.0762	0.9812
AAEL003332-RA	58.6657	0.2697	0.7796	123.2728	-0.036	0.9998		54.2642	-0.0823	0.9917	115.5952	0.0686	0.9778
AAEL003336-RA	340.0918	0.0873	0.9375	273.0956	0.2138	0.9998		344.9375	0.0705	0.9889	295.6503	0.0515	0.9831
AAEL003344-RA	353.1319	0.2727	0.7641	343.1658	0.1906	0.9998		381.4486	-0.0376	0.9982	343.1658	0.0577	0.9785
AAEL003345-RA	73.6203	-0.9986	0.4776	NA	NA	NA		73.6203	-0.4769	0.7551	NA	NA	NA
AAEL003346-RA	207.5612	-0.1246	0.836	160.7644	-0.1478	0.9998		200.0845	-0.064	0.9833	153.7958	0.0191	0.9922
AAEL003347-RA	826.3439	-0.2118	0.8965	206.6858	0.1015	0.9998		936.3785	-0.1102	0.9898	222.5628	0.0876	0.9835
AAEL003349-RA	706.2337	1.0397	0.1809	951.4927	-0.3205	0.9998		890.8587	0.1521	0.9825	929.3658	0.1829	0.9444
AAEL003352-RA	60.3535	0.9057	0.5178	1245.3446	-0.0864	0.9998		64.5156	-0.2618	0.9514	1245.3446	-0.139	0.8414
AAEL003354-RA	63.8019	0.0321	0.9801	66.743	-0.1543	0.9998		65.6208	0.1166	0.9833	66.1437	0.0737	0.9713
AAEL003359-RA	290.6026	0.5027	0.1802	366.8106	-0.0093	0.9998		300.7433	0.1742	0.8253	366.8106	0.1116	0.954
AAEL003363-RA	128.7655	0.0501	0.9778	115.845	0.4641	0.9998		128.7655	-0.0241	0.9983	128.0884	-0.1401	0.9644
AAEL003364-RA	296.001	0.4995	0.3887	226.7774	0.03	0.9998		317.2773	0.0694	0.9919	226.7774	0.1112	0.9482
AAEL003365-RA	1236.9194	0.4675	0.7369	213.117	0.082	0.9998		1330.8839	0.1343	0.9889	226.596	0.0057	0.9992
AAEL003365-RB	422.7105	0.525	0.6911	72.5037	-0.0461	0.9998		432.9905	0.1555	0.9856	72.5037	0.0039	0.9992
AAEL003366-RA	666.748	-0.1593	0.7232	518.543	0.1002	0.9998		649.2532	0.0659	0.9825	518.543	0.0104	0.9962
AAEL003367-RA	132.4249	-0.0511	0.9579	167.0154	0.0384	0.9998		132.4249	0.0506	0.9929	167.0154	-0.0094	0.9972
AAEL003368-RA	271.805	0.3947	0.7341	202.3927	-0.0476	0.9998		360.2228	0.0571	0.997	208.7693	-0.0044	0.9992
AAEL003371-RA	186.5719	0.1564	0.8142	193.0318	0.1804	0.9998		189.6499	0.2515	0.5303	202.1134	0.0151	0.9971
AAEL003377-RA	630.2168	0.3836	0.5844	925.2337	0.0901	0.9998		637.448	0.1282	0.9699	948.7438	0.0473	0.969
AAEL003383-RA	321.5096	0.0684	0.949	270.2705	0.4042	0.9998		321.5096	0.3766	0.1692	285.3911	-0.0475	0.9831
AAEL003384-RA	111.4463	0.0298	0.9763	72.1076	0.3681	0.9998		107.4198	0.0844	0.9825	68.0312	0.0428	0.9886
AAEL003385-RA	645.8967	-0.2182	0.6415	623.9434	0.1972	0.9998		609.3874	-0.0715	0.9856	623.9434	0.0623	0.9844
AAEL003388-RA	67.3988	0.6167	0.1949	87.2252	-0.2031	0.9998		72.8888	0.1174	0.9773	87.2252	0.1097	0.969
AAEL003393-RA	795.473	1.7572	0.0615	3537.3023	-0.2021	0.9998		1390.7904	0.382	0.842	3537.3023	0.2723	0.7861
AAEL003394-RA	124.3784	-0.2812	0.7701	50.4869	0.1818	0.9998		90.102	0.2829	0.799	50.4869	0.1315	0.9706
AAEL003396-RA	18260.3464	0.1603	0.6602	23142.0053	-0.1815	0.9998		19247.4762	-0.0577	0.9809	21173.4019	0.0963	0.9103
AAEL003397-RA	104.0253	0.3297	0.8076	220.778	0.0138	0.9998		104.0253	-0.1548	0.9825	220.778	0.0486	0.9785
AAEL003401-RA	101.6792	0.352	0.7248	146.7286	0.0854	0.9998		105.1372	-0.1628	0.9638	151.696	0.1042	0.9259
AAEL003402-RB	372.9063	0.3253	0.8231	84.8712	-0.1155	0.9998		412.1045	-0.1554	0.9825	82.5156	-0.0572	0.9921
AAEL003409-RA	162.292	0.4813	0.6063	244.7193	-0.0103	0.9998		166.0914	-0.1291	0.9856	244.7193	0.0302	0.9852
AAEL003415-RA	532.0621	0.5559	0.6189	495.8305	0.2233	0.9998		536.6713	0.2767	0.8852	495.8305	0.0654	0.9869
AAEL003416-RA	749.5917	-0.1131	0.8421	491.5721	0.122	0.9998		712.9964	0.1454	0.8424	509.4591	-0.1028	0.9253
AAEL003417-RA	301.9482	0.1777	0.9037	495.5507	0.1064	0.9998		287.7828	-0.0253	0.9983	496.5503	-0.11	0.9383
AAEL003418-RA	1885.4883	0.0364	0.9797	1246.7518	0.175	0.9998		1872.9439	0.0078	0.9993	1309.461	0.0738	0.9037
AAEL003423-RA	850.8223	0.2099	0.8304	915.8046	-0.0677	0.9998		844.2624	-0.056	0.9939	915.8046	0.0017	0.9995
AAEL003423-RB	83.693	-0.0463	0.9701	77.4749	-0.0828	0.9998		83.693	0.0594	0.9929	76.9849	-0.007	0.9981
AAEL003424-RA	2473.8268	0.2362	0.8636	1384.1618	0.2867	0.9998		2729.8577	0.2989	0.8409	1384.1618	0.1506	0.9723
AAEL003427-RA	23708.7095	0.1613	0.5399	31592.4564	-0.1042	0.9998		24299.3827	-0.0337	0.9889	28913.6012	0.1014	0.8922
AAEL003428-RA	798.7402	-0.4973	0.6915	729.6963	-0.1803	0.9998		695.8715	0.0208	0.999	689.4508	-0.0395	0.9916
AAEL003430-RA	382.8196	-0.3797	0.536	168.0162	0.2505	0.9998		367.2869	-0.0923	0.9856	185.2024	-0.0358	0.9898
AAEL003431-RA	1406.7323	-0.1488	0.8472	619.1033	-0.0788	0.9998		1383.7294	-0.1235	0.9352	619.1033	-0.0168	0.9965
AAEL003433-RA	1827.1315	0.0806	0.9136	948.1514	0.248	0.9998		1908.1628	0.1789	0.823	1056.0186	-0.0343	0.9881
AAEL003434-RA	67411.076	0.3539	0.6292	7844.6818	-0.0038	0.9998		70627.7431	-0.1317	0.9764	7844.6818	0.3705	0.3441
AAEL003435-RA	87.0949	-0.5602	0.4976	72.4058	-0.1489	0.9998		74.5965	-0.0321	0.9982	59.8191	-0.0034	0.9992
AAEL003437-RA	131.083	-0.0101	0.9892	166.6749	0.0585	0.9998		131.083	-0.1394	0.842	168.7618	0.0503	0.9713
AAEL003438-RA	435.372	-0.2728	0.7277	261.6296	-0.1302	0.9998		422.6438	-0.0911	0.9856	257.8661	0.0745	0.9463
AAEL003439-RA	201.9736	0.2131	0.848	143.9089	0.548	0.9998		195.248	-0.0044	0.9993	143.9598	-0.3724	0.5839
AAEL003444-RA	488.5852	-0.0998	0.9375	208.3122	0.4994	0.9998		488.5852	-0.1457	0.9638	212.0184	-0.2103	0.849
AAEL003445-RA	336.2776	-0.3939	0.7982	152.3649	0.5657	NA		318.2825	0.3814	0.8289	152.5127	-0.4125	0.3025
AAEL003447-RA	118.355	0.0237	0.9839	147.7614	0.3299	0.9998		118.355	-0.1133	0.9785	149.5477	0.0792	0.969
AAEL003452-RA	200.0881	-0.2102	0.4858	657.1365	-0.3435	0.9998		190.9694	-0.1576	0.6047	639.3509	0.0152	0.9971
AAEL003452-RB	63.552	-0.1776	0.7481	199.5602	-0.4235	0.9998		61.1637	-0.1356	0.8575	185.3657	-0.0041	0.9992
AAEL003453-RA	108.463	0.0167	0.9853	199.5602	-0.1658	0.9998		110.8332	-0.0541	0.9918	193.2171	0.0478	0.9831
AAEL003454-RA	538.8664	-0.0836	0.789	459.6099	-0.1384	0.9998		530.4273	-0.112	0.7039	456.0293	0.014	0.9922
AAEL003461-RA	228.2392	0.3955	0.1648	381.5686	0.0706	0.9998		248.805	0.0391	0.9925	381.4402	-0.0566	0.9806
AAEL003463-RA	72.9602	0.5951	0.4168	95.9904	0.0549	0.9998		76.8563	-0.3861	0.5786	95.9904	-0.1873	0.8857
AAEL003466-RA	687.8863	-0.1458	0.675	635.9898	0.0197	0.9998		679.2261	-0.0363	0.9883	635.9898	-0.056	0.8939
AAEL003469-RA	128.2212	0.73	0.5944	1079.8659	0.0278	0.9998		147.9799	-0.1148	0.9917	1079.8659	0.0806	0.9708
AAEL003469-RB	90.0448	0.8202	0.0256	113.7182	0.3245	0.9998		108.9334	-0.029	0.998	115.6993	0.3111	0.1266
AAEL003474-RA	55.5302	0.0674	0.9533	NA	NA	NA		56.4478	-0.0042	0.9993	NA	NA	NA
AAEL003477-RA	148.5101	0.2945	0.8022	247.7039	-0.0522	0.9998		150.4968	-0.1034	0.9895	247.7039	0.0873	0.9324
AAEL003480-RA	59.2479	0.5735	0.5221	84.3809	0.1641	0.9998		59.2479	-0.3678	0.7039	84.3809	-0.1972	0.879
AAEL003481-RA	181.5269	-0.1854	0.7628	130.787	0.0861	0.9998		175.3849	-0.0948	0.9788	130.787	-0.0471	0.9835
AAEL003487-RA	597.4869	-0.0298	0.9846	221.3306	-0.1463	0.9998		597.4869	0.3174	0.8006	221.3306	-0.0099	0.9976
AAEL003488-RA	153.1239	-0.0377	0.9604	151.5791	-0.1314	0.9998		149.8968	0.0552	0.9858	142.7908	0.0072	0.9971
AAEL003489-RA	141.6631	0.8799	0.2998	162.7805	-0.3414	0.9998		160.2631	0.2725	0.8723	161.3581	0.1938	0.9371
AAEL003490-RA	55.6837	0.2834	0.598	NA	NA	NA		60.9696	-0.1335	0.9389	NA	NA	NA
AAEL003491-RA	920.8755	0.1783	0.855	231.007	0.4705	NA		920.8755	-0.0281	0.9982	231.3365	-0.031	0.9964
AAEL003491-RB	531.0509	0.3336	0.7179	137.2614	0.3609	NA		531.0509	-0.0415	0.9979	137.2614	-0.0235	0.9971
AAEL003492-RA	6673.1468	-0.3251	0.5826	2659.9525	-0.0012	0.9998		5875.4996	0.1349	0.9282	2659.9525	-0.0559	0.9803
AAEL003493-RA	563.9537	-0.2078	0.6702	436.8721	0.0881	0.9998		538.3152	-0.1405	0.8667	435.0014	-0.1019	0.9591
AAEL003494-RA	315.4426	-0.4422	0.1755	154.5625	0.1279	0.9998		282.2464	0.1007	0.9309	165.5835	0.0189	0.9931
AAEL003495-RA	177.1182	-0.1274	0.7503	231.1903	-0.191	0.9998		177.0308	-0.0281	0.9934	217.3426	-0.0328	0.9808
AAEL003497-RA	10323.9175	0.2369	0.8646	3005.9336	0.2524	0.9998		11210.1213	-0.0641	0.9948	3354.9445	-0.0367	0.9921
AAEL003499-RA	1925.6615	-0.2592	0.6949	1147.2013	-0.2327	0.9998		1716.889	0.0378	0.9954	1099.0906	0.041	0.9852
AAEL003502-RA	116.6016	-0.2956	0.5009	91.857	0.1467	0.9998		110.9552	0.0466	0.9917	91.857	-0.1179	0.9485
AAEL003503-RA	4622.3307	-0.1027	0.8969	2306.1705	0.0378	0.9998		4456.2268	0.1082	0.9773	2306.1705	-0.1426	0.7211
AAEL003505-RA	1820.1294	-0.4231	0.3293	1020.5472	0.0721	0.9998		1703.6379	0.084	0.9825	929.8573	0.0887	0.9814
AAEL003508-RA	7236.2249	0.4126	0.7384	2540.503	0.4257	0.9998		8194.1546	0.3137	0.8583	2540.9736	-0.1065	0.9644
AAEL003508-RB	261.2593	0.2372	0.8746	93.1552	0.1569	0.9998		265.5877	0.155	0.9825	95.2281	0.0288	0.9931
AAEL003509-RA	794.0368	-0.2383	0.3168	424.7108	0.1169	0.9998		761.9382	0.067	0.9464	421.6935	-0.0704	0.9592
AAEL003512-RA	2162.8995	1.3551	0.2508	30096.0495	-0.21	0.9998		3300.4321	-0.2038	0.9785	26504.8341	0.1579	0.9265
AAEL003514-RA	141.3734	1.0904	0.375	2119.5891	0.1287	0.9998		194.3779	0.0174	0.9993	2119.5891	0.0567	0.9814
AAEL003515-RA	75.3592	-0.1383	0.7971	82.0322	-0.0718	0.9998		72.6909	-0.1801	0.7537	81.5154	-0.0914	0.931
AAEL003517-RA	81.1211	0.1829	0.837	130.7264	0.0097	0.9998		86.6902	-0.0374	0.998	129.5871	0.0049	0.998
AAEL003518-RA	155.2	0.6058	0.4669	116.3884	0.2904	0.9998		200.5113	0.3254	0.7712	116.3884	-0.0231	0.9971
AAEL003519-RA	334.1192	-0.126	0.7716	455.1336	-0.2364	0.9998		332.9548	0.0612	0.9809	438.2372	0.0056	0.9975
AAEL003522-RA	58.5291	0.2426	0.8661	143.8604	-0.0895	0.9998		58.5291	-0.2247	0.9452	142.5688	0.0605	0.9814
AAEL003524-RA	3720.5509	-0.099	0.9603	693.2549	0.006	0.9998		3720.5509	-0.0932	0.9929	693.2549	0.0239	0.9957
AAEL003528-RA	253.4406	0.0024	0.9968	349.2509	0.0389	0.9998		252.7546	-0.0135	0.9982	348.8268	-0.0007	0.9995
AAEL003529-RA	102.9424	-0.1822	0.8049	127.545	0.0709	0.9998		102.9424	-0.0051	0.9993	127.545	-0.1217	0.8407
AAEL003530-RA	13938.4347	0.1123	0.8324	21295.5899	-0.2285	0.9998		14808.107	-0.0187	0.9982	18368.2178	0.1862	0.7409
AAEL003532-RA	90.2111	-0.0437	0.9558	82.2355	0.1995	0.9998		87.4542	0.0592	0.9889	87.8833	0.1772	0.7187
AAEL003535-RA	79.949	0.548	0.2469	75.2045	-0.1102	0.9998		84.9378	0.195	0.8559	74.0251	0.0628	0.9831
AAEL003536-RA	574.3188	0.0932	0.9396	560.5231	-0.0641	0.9998		574.3188	0.0136	0.9992	560.5231	0.021	0.9886
AAEL003537-RA	107.7866	0.0149	0.9861	159.1488	-0.0055	0.9998		107.7866	-0.1547	0.8203	153.5847	0.0998	0.8349
AAEL003539-RA	262.664	0.009	0.9881	301.9017	-0.1068	0.9998		265.5638	0.0156	0.9982	278.3058	-0.0116	0.9971
AAEL003540-RA	184.5096	-0.0788	0.94	268.8835	-0.2468	0.9998		184.5096	-0.0167	0.9983	261.901	0.0556	0.9789
AAEL003541-RA	1411.498	-0.3264	0.7329	1045.8368	-0.0488	0.9998		1377.8485	-0.0708	0.9929	1045.8368	0.0238	0.9931
AAEL003544-RA	391.717	-0.2048	0.5346	317.7257	-0.0192	0.9998		386.4376	-0.0443	0.9889	316.0849	-0.0258	0.9858
AAEL003546-RA	118.8818	-0.1619	0.8206	106.3222	-0.0302	0.9998		114.1505	-0.2182	0.7758	106.3222	-0.1939	0.7956
AAEL003548-RA	306.1206	0.6068	0.3178	155.6322	0.05	0.9998		336.3348	0.2572	0.7825	155.6322	0.1888	0.9279
AAEL003549-RA	70.2703	-0.3755	0.3887	83.4891	-0.301	0.9998		64.1511	0.0377	0.9939	77.2211	0.0512	0.9814
AAEL003550-RA	4796.9451	0.4647	0.7157	13314.6772	-0.1976	0.9998		6650.2656	-0.3483	0.8399	13124.2703	0.1838	0.4253
AAEL003551-RA	425.9952	-0.3783	0.6431	377.5358	-0.2484	0.9998		389.4143	-0.1292	0.965	368.9756	0.1279	0.9332
AAEL003552-RA	214.1219	0.0428	0.9684	291.1195	0.0139	0.9998		205.2989	-0.1983	0.8951	291.1134	0.0716	0.9728
AAEL003554-RA	232.152	-0.249	0.5061	215.1407	-0.0304	0.9998		210.2732	-0.0437	0.9889	202.9996	-0.1138	0.7956
AAEL003555-RA	136.1416	0.5787	0.638	891.2853	-0.1472	0.9998		121.0206	-0.1255	0.9889	863.3005	-0.0307	0.9886
AAEL003559-RA	130.7243	-0.1962	0.6931	211.7587	-0.1394	0.9998		125.7791	-0.0453	0.99	211.3312	0.0051	0.9984
AAEL003562-RA	180.3162	-0.102	0.8735	273.0529	-0.1235	0.9998		172.9828	-0.108	0.9277	266.6344	0.0093	0.9971
AAEL003569-RA	654.5551	-0.6585	0.0512	423.5578	0.0151	0.9998		539.8531	0.0623	0.9889	423.5578	-0.0561	0.9852
AAEL003572-RA	104.314	-0.0622	0.9375	124.1859	-0.0379	0.9998		97.8	-0.0294	0.998	124.1859	-0.1472	0.7757
AAEL003573-RA	519.3149	0.0198	0.9835	1088.0989	-0.0965	0.9998		509.9509	-0.0166	0.9982	1066.859	-0.0215	0.9852
AAEL003578-RA	125.586	0.3502	0.3957	96.9315	0.1086	0.9998		135.2067	0.1498	0.831	98.2256	0.017	0.9947
AAEL003579-RA	436.271	0.036	0.9712	409.7606	-0.1072	0.9998		432.6767	0.1455	0.9362	408.6573	-0.0078	0.9971
AAEL003581-RA	198.9047	1.0324	0.1191	495.8564	0.0793	0.9998		240.8257	0.1373	0.9809	572.2691	0.0735	0.9819
AAEL003582-RA	25330.7296	0.071	0.8702	31708.644	-0.1908	0.9998		25330.7296	-0.0476	0.9845	30798.9623	0.077	0.9478
AAEL003585-RA	138.6437	-1.4434	0.1872	NA	NA	NA		119.6988	-0.288	0.9322	NA	NA	NA
AAEL003587-RA	450.3256	-0.4807	0.7861	NA	NA	NA		381.5927	0.0184	0.9993	NA	NA	NA
AAEL003588-RA	788.4886	-0.0056	0.9956	718.9765	0.1565	0.9998		742.4677	0.1256	0.9514	718.9765	0.0864	0.9482
AAEL003589-RA	106.5868	-0.0004	0.9996	NA	NA	NA		106.5868	-0.0348	0.9982	NA	NA	NA
AAEL003590-RA	9776.9747	-0.7364	0.4005	1464.2233	0.2156	0.9998		8949.2803	0.2073	0.9509	1464.2233	0.1501	0.9736
AAEL003591-RA	92.0674	0.5771	0.18	157.0914	-0.035	0.9998		99.0711	0.065	0.9889	157.0914	-0.0465	0.9852
AAEL003592-RA	73.7076	0.7878	0.3534	72.1076	0.5233	0.9998		80.795	0.4912	0.4079	82.0413	0.0648	0.9891
AAEL003594-RA	298.186	-0.1673	0.879	277.673	-0.1471	0.9998		306.8866	-0.0381	0.9981	275.0461	-0.1472	0.9593
AAEL003595-RA	129.5323	0.5215	0.1897	94.1575	0.2286	0.9998		147.4418	0.175	0.8401	96.9663	0.0728	0.9814
AAEL003596-RA	885.4907	0.0066	0.9974	52.8652	-0.3492	NA		630.8301	-0.1226	0.9917	NA	NA	NA
AAEL003597-RA	1139.6445	-0.0562	0.951	767.7807	0.3644	0.9998		1109.353	-0.0325	0.9978	771.3475	-0.128	0.8763
AAEL003599-RA	105.1379	0.1423	0.9008	121.4381	0.2218	0.9998		105.091	-0.3877	0.5334	113.772	-0.1114	0.9788
AAEL003601-RA	107.2241	-1.2413	0.3566	NA	NA	NA		81.7392	-0.1356	0.9889	NA	NA	NA
AAEL003603-RA	73.5419	-0.1265	0.9626	NA	NA	NA		53.2671	0.0457	0.9982	NA	NA	NA
AAEL003605-RA	121.399	1.1327	0.0885	159.3494	0.1682	0.9998		162.2074	0.2037	0.9514	159.3494	0.2704	0.4841
AAEL003606-RA	197.2519	0.963	0.2024	240.6279	-0.1274	0.9998		205.0503	0.3515	0.7641	278.8626	0.3239	0.6646
AAEL003608-RA	565.9102	-0.0433	0.9494	414.1102	-0.1398	0.9998		581.8405	-0.0943	0.9099	385.238	-0.029	0.9814
AAEL003611-RA	64.9518	0.4591	0.7604	62.9651	-0.0596	0.9998		66.764	-0.2833	0.9264	62.9651	0.0928	0.9826
AAEL003613-RA	641.1026	-0.2172	0.6744	341.7393	-0.0599	0.9998		579.163	-0.157	0.882	333.4242	-0.0478	0.9814
AAEL003623-RA	75.6946	0.4742	0.6133	71.5908	-0.2679	0.9998		78.7923	0.1131	0.9889	71.5908	0.1619	0.9201
AAEL003630-RA	131.2706	-0.1473	0.6406	182.4893	-0.1915	0.9998		128.7428	-0.0184	0.9978	170.0058	-0.0899	0.8965
AAEL003634-RA	1040.9318	0.111	0.8964	1202.0154	-0.1149	0.9998		1103.8668	-0.0899	0.9785	1151.5274	0.0553	0.9704
AAEL003635-RA	73.7427	-0.3028	0.61	NA	NA	NA		73.7427	-0.0551	0.9916	NA	NA	NA
AAEL003636-RA	449.0566	-0.3925	0.5187	291.9298	-0.0289	0.9998		439.7759	0.0581	0.9929	289.1255	0.0033	0.9992
AAEL003641-RA	165.5761	-0.9598	0.3985	123.8861	0.9064	NA		140.3956	-0.3093	0.9172	123.8861	-0.7065	0.0772
AAEL003643-RA	57.9648	0.181	0.908	54.6219	-0.1011	0.9998		62.3973	0.353	0.8289	54.6219	-0.1055	0.9788
AAEL003645-RA	21694.4621	-0.4549	0.5762	5115.9058	0.5787	0.9998		19925.0863	0.1219	0.9833	6702.9614	0.0417	0.9931
AAEL003646-RA	2918.5476	0.4686	0.375	9229.3502	-0.094	0.9998		3158.1329	0.0015	0.9993	9020.7022	0.0393	0.9886
AAEL003649-RA	121.1184	0.0043	0.9972	64.8759	0.1446	0.9998		121.0273	-0.2191	0.9309	64.8759	-0.0952	0.9638
AAEL003650-RB	111.746	0.2424	0.4972	131.2516	0.0553	0.9998		115.2037	0.0528	0.9833	139.8909	0.0763	0.9463
AAEL003651-RA	1437.514	-0.7461	0.5343	159.5824	0.0509	0.9998		1184.1004	-0.1722	0.9812	159.2885	0.0385	0.9854
AAEL003652-RA	77.9654	0.5579	0.5616	NA	NA	NA		82.9004	0.0222	0.999	NA	NA	NA
AAEL003658-RA	295.8544	-0.1652	0.786	223.415	0.518	NA		295.8544	-0.1217	0.9401	230.1092	-0.4732	0.1057
AAEL003661-RA	467.4179	0.2991	0.7923	1434.4933	-0.0087	0.9998		463.6535	-0.1667	0.9729	1391.7669	-0.0006	0.9995
AAEL003664-RB	159.8564	0.7568	0.598	1561.8714	-0.0327	0.9998		190.247	-0.0965	0.9929	1416.778	0.0717	0.9693
AAEL003666-RA	11593.099	-0.1253	0.8969	1525.5687	0.2635	0.9998		10278.0246	0.0021	0.9993	1575.3079	0.1446	0.9115
AAEL003667-RA	2281.6185	0.0122	0.987	608.7418	0.0448	0.9998		2122.4019	-0.0108	0.9987	641.0611	0.0056	0.9992
AAEL003667-RB	205.4187	-0.0564	0.9381	55.8311	-0.0889	0.9998		202.8002	0.0424	0.9929	55.8311	-0.0006	0.9995
AAEL003670-RA	1156.5119	0.0041	0.9971	1790.189	-0.0356	0.9998		1156.5119	0.0564	0.9929	1766.1251	-0.084	0.8757
AAEL003671-RA	231.2127	0.6953	0.3373	322.9061	0.0345	0.9998		261.8748	0.3389	0.6942	322.9061	-0.0017	0.9995
AAEL003674-RA	116.5646	-0.1563	0.8295	124.6231	0.0656	0.9998		116.5646	-0.0733	0.9872	124.6231	0.0541	0.9814
AAEL003675-RA	2191.2885	1.0431	0.1093	6080.3007	-0.0715	0.9998		2884.4111	0.2568	0.891	6080.3007	0.0502	0.9819
AAEL003676-RA	446.6452	0.4788	0.4999	2575.9816	-0.2047	0.9998		446.6452	-0.1813	0.9441	2492.847	0.1003	0.9548
AAEL003678-RA	448.1378	0.0318	0.9562	483.2997	-0.016	0.9998		438.2378	-0.023	0.9961	477.5224	-0.0624	0.8875
AAEL003679-RA	63.0103	-0.2989	0.5182	54.0417	-0.0523	0.9998		60.9345	-0.0762	0.9856	53.8372	0.0591	0.9761
AAEL003680-RA	164.0708	-0.2286	0.6681	167.4934	0.0515	0.9998		161.8721	-0.0253	0.998	175.1511	0.0122	0.9957
AAEL003682-RA	135.6871	-0.4351	0.0482	139.1795	-0.2179	0.9998		125.1918	-0.0046	0.9993	138.5809	-0.1311	0.79
AAEL003684-RA	287.4986	-0.5124	0.3662	224.6304	0.2734	0.9998		276.3087	0.1513	0.941	227.9337	-0.2044	0.7611
AAEL003690-RA	54.1725	-0.0019	0.9976	NA	NA	NA		54.1725	-0.1236	0.9352	NA	NA	NA
AAEL003692-RA	87.2244	0.0346	0.9848	NA	NA	NA		87.2244	0.0261	0.9983	NA	NA	NA
AAEL003695-RA	160.3124	0.2214	0.7666	109.8965	0.1323	0.9998		168.814	-0.2402	0.7775	109.8965	0.0833	0.9371
AAEL003698-RA	567.4134	-0.5083	0.7296	410.8544	-0.3225	0.9998		340.4874	0.0209	0.999	354.5895	0.208	0.9011
AAEL003700-RA	57.6818	-0.0961	0.8942	60.6317	-0.0452	0.9998		57.6818	-0.1084	0.9517	57.8251	0.0112	0.9971
AAEL003701-RA	373.1343	-0.1048	0.8321	346.1368	-0.0766	0.9998		369.7783	-0.0551	0.9856	344.9567	-0.1017	0.8228
AAEL003704-RA	196.3331	0.3332	0.7846	260.0459	-0.0442	0.9998		188.3514	-0.1423	0.9825	252.6644	-0.0343	0.9852
AAEL003705-RA	169.983	0.0046	0.9968	121.9388	0.2385	0.9998		160.9903	-0.2961	0.6713	132.5868	0.0736	0.9789
AAEL003709-RA	2339.9209	-0.0596	0.9583	486.2362	-0.381	0.9998		2088.38	-0.1011	0.9856	472.854	-0.0357	0.9852
AAEL003713-RA	1654.771	-0.2128	0.8298	553.3578	0.0002	0.9998		1463.1064	-0.0564	0.9939	553.3578	0.0359	0.9916
AAEL003718-RA	732.7666	0.3442	0.4836	784.6268	-0.2728	0.9998		760.7834	-0.0841	0.9825	721.374	-0.0729	0.9831
AAEL003720-RA	68157.1291	-0.1629	0.8881	16674.7405	0.0748	0.9998		64798.4729	0.0991	0.9889	16961.4484	-0.0217	0.9911
AAEL003723-RA	507.2396	-0.1832	0.9149	137.264	1.237	NA		425.1183	-0.4035	0.7852	149.5477	-0.9736	0.0024
AAEL003726-RA	70.1509	0.4381	0.7305	87.6692	0.1693	0.9998		83.652	-0.0276	0.9983	87.6692	-0.2521	0.8146
AAEL003728-RA	355.5881	-1.3493	0.0528	88.8554	0.66	NA		296.4645	0.1602	0.9757	87.9029	-0.2565	0.9249
AAEL003729-RA	301.5104	0.0662	0.933	312.438	-0.3213	0.9998		298.8892	-0.1179	0.9245	295.1706	0.1597	0.6324
AAEL003730-RA	114.0943	0.4823	0.6115	175.1826	0.1271	0.9998		125.1786	-0.0632	0.9939	175.3985	0.0262	0.9916
AAEL003732-RA	112.5324	0.1198	0.9397	80.004	0.2432	0.9998		112.5324	-0.0402	0.9982	80.004	-0.0096	0.9989
AAEL003734-RA	1598.1258	0.9653	0.1184	4799.8648	-0.1479	0.9998		1929.288	0.197	0.9397	4799.8648	0.012	0.998
AAEL003735-RA	176.903	-0.1364	0.7423	209.8217	-0.1503	0.9998		169.315	-0.0694	0.9535	209.5018	-0.0101	0.9971
AAEL003736-RA	300.3319	-0.4316	0.133	195.2339	-0.012	0.9998		296.6846	0.0582	0.9773	194.7266	0.0271	0.9852
AAEL003737-RA	1261.058	-0.4418	0.5561	451.559	0.1719	0.9998		1096.6677	0.0315	0.9982	445.1557	0.0749	0.9814
AAEL003738-RA	116.988	-1.2544	0.0491	55.959	0.3891	0.9998		83.3703	-0.0105	0.9993	51.3233	-0.1866	0.9592
AAEL003739-RA	139.5531	-0.0113	0.9832	193.0504	-0.0121	0.9998		139.0188	-0.0098	0.9982	161.5115	-0.1665	0.9024
AAEL003740-RA	79.5896	-0.4958	0.4573	108.8625	0.305	NA		78.0465	-0.0085	0.9993	104.4569	0.2342	0.9321
AAEL003742-RA	4860.7693	0.1577	0.9534	NA	NA	NA		5356.2397	0.1252	0.9914	NA	NA	NA
AAEL003743-RA	1063.3218	0.466	0.6271	563.9215	0.1172	0.9998		1116.327	0.2233	0.9343	583.3253	0.2304	0.7734
AAEL003746-RA	1446.3781	0.9653	0.1702	2052.9957	0.0685	0.9998		2477.4506	0.0535	0.9973	2052.9957	0.1264	0.8485
AAEL003748-RA	390.8075	1.0001	0.5061	1034.87	0.521	0.9998		390.8075	-0.0825	0.9939	1151.459	0.2734	0.8653
AAEL003749-RA	281.562	0.093	0.9289	228.769	-0.0595	0.9998		285.1034	-0.0338	0.998	228.769	0.0394	0.9814
AAEL003750-RA	2403.9909	0.5463	0.5687	7422.1016	-0.0746	0.9998		2648.8479	-0.1592	0.9789	7250.8784	-0.0511	0.9819
AAEL003750-RB	339.0584	0.5722	0.5337	993.5011	-0.0671	0.9998		374.8312	-0.1588	0.9789	983.1817	-0.0297	0.9916
AAEL003752-RA	144.5847	0.6783	0.3289	305.532	-0.0272	0.9998		152.4518	-0.1533	0.9757	290.8119	0.0426	0.9852
AAEL003754-RA	947.1084	0.0978	0.8902	631.1372	0.1131	0.9998		947.1084	0.148	0.8717	631.1372	-0.0812	0.9592
AAEL003755-RA	133.9581	-0.2268	0.6479	123.4116	-0.1252	0.9998		129.867	-0.2125	0.7386	123.4116	-0.0358	0.9901
AAEL003756-RA	64.0359	-0.4703	0.5139	NA	NA	NA		58.7716	-0.2881	0.7985	NA	NA	NA
AAEL003758-RA	457.2488	0.2117	0.8984	265.1736	0.2183	0.9998		475.9016	0.6295	0.3129	265.1736	0.0718	0.9852
AAEL003762-RA	214.0699	-0.0338	0.9738	153.4986	0.0268	0.9998		214.0699	-0.0857	0.9809	150.9509	-0.1219	0.7982
AAEL003763-RA	191.1815	0.3546	0.8188	238.3274	0.1528	0.9998		198.6905	-0.0581	0.9978	238.3274	0.1096	0.9352
AAEL003764-RA	8019.3589	-0.085	0.9741	907.0495	0.0652	0.9998		9191.692	0.1988	0.9788	915.5089	0.0169	0.9977
AAEL003766-RA	474.4796	1.0724	0.4624	1070.5569	0.511	0.9998		474.4796	-0.0953	0.9929	1155.1116	0.2879	0.8367
AAEL003768-RA	108.4522	0.3209	0.8264	673.3588	0.0132	0.9998		108.4522	-0.1353	0.9889	673.3588	-0.0119	0.9971
AAEL003769-RA	328.2746	0.6763	0.2476	431.7195	-0.069	0.9998		358.7069	0.3007	0.6687	431.7195	0.087	0.9567
AAEL003769-RB	161.308	0.6421	0.2276	226.2995	-0.0989	0.9998		165.9847	-0.0163	0.9983	227.2691	0.1177	0.7327
AAEL003770-RA	417.6265	0.0887	0.9008	412.2952	-0.0424	0.9998		433.8254	-0.1862	0.7039	430.7571	0.0097	0.9971
AAEL003771-RA	167.9236	0.1509	0.8674	216.6731	0.2617	0.9998		171.5605	0.1331	0.9604	221.0382	0.139	0.7596
AAEL003774-RA	366.2477	0.1121	0.894	370.8783	-0.0993	0.9998		375.2235	-0.0648	0.9915	361.2972	0.1476	0.3485
AAEL003776-RA	209.2377	0.1325	0.7856	154.7041	0.2485	0.9998		209.2377	-0.0174	0.9982	167.5555	0.1686	0.8069
AAEL003779-RA	261.8736	0.0732	0.8649	248.691	0.0305	0.9998		269.735	0.1015	0.8416	249.1038	-0.0718	0.9413
AAEL003780-RA	222.9164	-0.1645	0.5975	238.483	0.1252	0.9998		214.2448	0.0982	0.8617	238.7762	-0.0391	0.9739
AAEL003781-RA	160.9009	0.297	0.7994	71.0548	-0.0573	0.9998		183.9579	0.1069	0.9889	68.5949	0.1724	0.7332
AAEL003785-RA	503.5578	0.0429	0.9846	833.6121	-0.3289	0.9998		706.9186	0.1899	0.9785	822.3245	0.1626	0.9723
AAEL003789-RA	2018.9922	0.2462	0.749	1860.612	0.0839	0.9998		2018.9922	0.2649	0.7758	1987.2608	-0.057	0.9814
AAEL003791-RA	119.3154	1.1379	0.1648	147.5853	-0.2847	0.9998		173.7127	0.2891	0.882	147.5853	0.1562	0.9592
AAEL003798-RA	325.6686	-0.0211	0.9667	296.9321	0.0978	0.9998		323.9173	0.0106	0.9982	298.9111	-0.0668	0.9297
AAEL003799-RA	1064.4478	-0.0584	0.9701	789.9552	-0.0224	0.9998		984.6287	0.1634	0.9744	784.3801	0.0341	0.9814
AAEL003800-RA	237.488	0.4583	0.3993	586.7416	-0.1119	0.9998		239.9379	0.2729	0.6613	581.2561	0.0143	0.9971
AAEL003801-RA	392.5402	0.067	0.9667	760.8957	-0.1656	0.9998		351.4106	-0.0681	0.9939	642.6465	0.02	0.9931
AAEL003807-RA	89.356	1.0647	0.0946	287.6704	-0.2145	0.9998		100.8396	-0.1867	0.9189	275.8626	0.1036	0.9803
AAEL003808-RA	1387.7684	0.4057	0.7119	1080.1403	-0.0388	0.9998		1572.1732	0.1187	0.9889	889.5308	0.2867	0.7679
AAEL003813-RA	177.3712	0.001	0.998	149.481	-0.0906	0.9998		177.3712	0.0632	0.9825	147.9318	0.0356	0.9852
AAEL003815-RA	104.5477	-0.0871	0.9088	97.7045	0.0277	0.9998		104.5477	-0.0535	0.9889	97.7045	-0.0743	0.9671
AAEL003816-RA	1345.9134	-0.0311	0.9894	294.4746	0.0932	0.9998		1341.7904	0.2306	0.9626	294.4746	0.2111	0.9325
AAEL003817-RA	88.6715	-0.5893	0.2709	68.2029	0.3307	0.9998		85.6472	0.0541	0.9929	71.0548	-0.307	0.6968
AAEL003819-RA	586.9559	-0.1065	0.8974	440.7558	-0.1408	0.9998		560.7821	0.009	0.9993	439.8239	-0.0485	0.971
AAEL003821-RA	96.9266	-0.6159	0.6431	NA	NA	NA		79.6921	-0.284	0.9256	NA	NA	NA
AAEL003822-RA	63.1474	0.2471	0.8163	148.8405	-0.1843	0.9998		63.1474	-0.1683	0.965	143.9857	0.1118	0.9154
AAEL003824-RA	683.981	-0.385	0.5259	377.3772	0.1519	0.9998		660.2528	0.0586	0.9929	394.4097	-0.2023	0.4834
AAEL003825-RA	53.7367	-0.2849	0.5121	NA	NA	NA		51.2656	-0.117	0.9323	NA	NA	NA
AAEL003829-RA	2169.6499	0.0941	0.8596	2841.4684	-0.1351	0.9998		2161.2026	-0.0675	0.9809	2703.5096	-0.1156	0.7956
AAEL003831-RA	4806.1724	-0.2644	0.4624	2247.6836	-0.0506	0.9998		4579.834	0.0184	0.9982	2182.7494	0.064	0.9589
AAEL003835-RA	17907.2883	0.1552	0.7336	23701.8507	-0.1507	0.9998		18757.4879	-0.0044	0.9993	23433.1247	0.01	0.9964
AAEL003835-RB	390.8434	-0.0028	0.997	552.7424	-0.1494	0.9998		370.3829	0.0341	0.9948	552.7424	-0.0023	0.9992
AAEL003837-RA	185.9518	-0.2867	0.7016	118.8677	-0.0151	0.9998		185.9518	0.0203	0.9982	118.8677	-0.1339	0.8833
AAEL003839-RA	111.9159	0.2943	0.7846	374.4342	-0.2381	0.9998		111.9159	-0.0719	0.9929	354.8415	0.0078	0.9976
AAEL003842-RA	740.7625	0.2012	0.8567	849.752	-0.3245	0.9998		730.1106	-0.2207	0.9215	789.5214	-0.0683	0.9769
AAEL003844-RA	3258.4687	-0.2411	0.6564	2153.5081	0.2539	0.9998		3128.1078	0.0971	0.9586	2320.4352	0.0191	0.9966
AAEL003845-RA	126.3877	0.2006	0.8236	90.4671	-0.1583	0.9998		133.7177	-0.0742	0.9918	87.333	0.0352	0.9916
AAEL003848-RA	413.374	-0.4254	0.6579	154.0044	0.5988	0.9998		392.6162	-0.0377	0.9982	167.4571	-0.4592	0.1855
AAEL003855-RA	628.7675	-0.0537	0.9048	582.239	0.0461	0.9998		617.6208	0.1382	0.74	582.239	-0.0909	0.8809
AAEL003858-RA	602.7028	-0.3107	0.4961	694.9575	0.0142	0.9998		558.7786	-0.0277	0.9954	686.9224	-0.133	0.8793
AAEL003859-RA	107.6496	-0.9394	0.1309	68.1247	0.8272	0.9998		98.962	0.0734	0.9919	72.5037	-0.3614	0.7286
AAEL003865-RA	96.883	-0.1302	0.8523	111.3436	0.0078	0.9998		93.3172	-0.2556	0.6577	111.3436	-0.0313	0.9921
AAEL003870-RA	91.4738	-0.0055	0.9968	69.8652	0.0734	0.9998		91.4738	-0.1303	0.9558	69.8652	-0.0898	0.9789
AAEL003871-RA	995.9785	-0.0108	0.9931	464.9286	0.2149	0.9998		1070.2612	-0.1336	0.9215	494.3435	-0.0495	0.9831
AAEL003872-RA	16450.4348	0.1696	0.6084	34433.4916	-0.1521	0.9998		18111.4681	-0.1131	0.8537	32454.8379	0.0556	0.9819
AAEL003873-RA	101.3534	0.4566	0.783	2487.1104	-0.2854	0.9998		126.175	-0.1473	0.9883	2477.5066	0.1694	0.9418
AAEL003874-RA	74.6913	-0.1508	0.8217	56.886	0.0549	0.9998		71.8615	0.1001	0.965	57.5943	-0.0678	0.9808
AAEL003875-RA	204.0838	0.4838	0.2285	204.935	-0.1656	0.9998		213.9223	0.1667	0.8749	197.2146	0.1435	0.9324
AAEL003877-RA	26411.0586	-0.1555	0.8813	7578.3763	0.387	0.9998		22831.9708	0.1307	0.9794	7654.7181	-0.0939	0.9696
AAEL003877-RB	81.4548	-0.0303	0.985	NA	NA	NA		69.3773	0.2599	0.9002	NA	NA	NA
AAEL003882-RA	51.2509	0.9974	0.2371	147.8506	0.0691	0.9998		56.2661	0.2854	0.9028	147.8506	0.1848	0.9463
AAEL003883-RA	512.752	0.64	0.4624	353.6515	0.1015	0.9998		618.1663	0.3607	0.7551	353.6515	-0.0148	0.9971
AAEL003884-RA	117.5775	-0.3596	0.8295	NA	NA	NA		103.2342	0.0081	0.9993	NA	NA	NA
AAEL003886-RA	73.5901	-0.2337	0.9223	NA	NA	NA		66.4115	0.2722	0.9452	NA	NA	NA
AAEL003887-RA	279.2978	0.3828	0.5106	238.483	-0.0911	0.9998		289.6913	0.1673	0.8831	238.483	0.0531	0.9814
AAEL003895-RA	236.6148	-0.0506	0.947	160.2289	-0.117	0.9998		236.6148	-0.136	0.8714	160.2289	0.0539	0.9723
AAEL003896-RA	209.3334	0.4358	0.5732	105.4599	0.1536	0.9998		228.2594	0.0996	0.9856	112.0179	0.1999	0.5532
AAEL003898-RA	425.672	0.7198	0.3233	1662.0206	-0.1653	0.9998		510.4388	-0.1617	0.9751	1552.8636	0.1627	0.9485
AAEL003899-RA	8486.3053	0.2045	0.8577	12708.3641	-0.005	0.9998		8486.3053	0.0251	0.9982	12205.4585	0.1916	0.84
AAEL003900-RA	165.1202	0.4271	0.7732	105.6313	-0.0303	0.9998		146.9144	-0.3981	0.8201	90.0695	0.0088	0.9992
AAEL003901-RA	324.3539	-0.1088	0.8688	343.894	0.1217	0.9998		314.6252	0.1228	0.9453	343.894	-0.0594	0.9024
AAEL003903-RA	2327.5662	-0.4097	0.6821	710.85	-0.1288	0.9998		2257.0191	-0.0723	0.9929	703.7183	0.0483	0.9463
AAEL003907-RA	419.8647	0.121	0.9355	223.8545	0.2191	0.9998		371.1587	0.2281	0.9318	223.8545	-0.1118	0.9708
AAEL003908-RA	107.9044	0.2971	0.7775	262.6238	-0.0297	0.9998		107.9044	-0.0751	0.9929	262.6238	-0.0934	0.9479
AAEL003909-RA	256.9271	0.295	0.8565	114.3821	0.128	0.9998		256.9271	0.0177	0.9993	114.3821	-0.2268	0.9413
AAEL003911-RA	443.7448	0.0884	0.8722	468.1741	-0.127	0.9998		452.4458	0.0742	0.9785	465.9419	0.0606	0.9478
AAEL003912-RA	138.721	-0.0871	0.8964	123.4102	0.0699	0.9998		139.3508	-0.1226	0.9297	123.064	-0.0204	0.9947
AAEL003913-RA	139.9725	0.697	0.2063	115.1885	0.1177	0.9998		158.2016	-0.1763	0.9385	115.1885	0.0875	0.9338
AAEL003914-RA	53.0234	-0.6111	0.5035	NA	NA	NA		53.0234	0.014	0.9993	NA	NA	NA
AAEL003916-RA	96.9743	0.9732	0.2745	178.7822	0.0138	0.9998		104.9195	0.4623	0.6577	178.7822	0.2052	0.8371
AAEL003917-RA	72.3628	0.0948	0.9225	91.4599	-0.2162	0.9998		70.582	0.0213	0.9982	90.7537	0.0011	0.9995
AAEL003921-RA	179.6665	-0.0419	0.9372	169.3416	-0.1711	0.9998		179.2702	-0.1127	0.7895	162.9758	0.0435	0.9828
AAEL003922-RA	59.9637	0.3428	0.6664	129.608	-0.0862	0.9998		60.8004	-0.1378	0.9771	129.608	0.0423	0.9831
AAEL003923-RA	192.9238	0.9158	NA	93.7165	-0.0697	0.9998		212.1271	0.6025	0.4821	93.7165	0.2185	0.9185
AAEL003924-RA	763.7997	0.2297	0.4855	597.9548	-0.0141	0.9998		790.5825	0.071	0.9697	597.9548	0.0847	0.9475
AAEL003926-RA	59.9092	0.7485	0.3164	99.5314	0.1966	0.9998		86.7198	-0.0373	0.9982	99.5314	0.0798	0.9644
AAEL003928-RA	1131.1765	0.1542	0.8746	1369.0637	0.1691	0.9998		1131.0702	0.2511	0.8344	1369.0637	-0.0341	0.9904
AAEL003929-RA	202.5959	-0.2871	0.5103	110.6653	-0.1362	0.9998		186.8409	0.0056	0.9993	105.1811	-0.0138	0.9976
AAEL003935-RA	168.1397	-0.0531	0.957	122.3315	0.2407	0.9998		166.6866	0.0212	0.9982	124.9752	0.0736	0.972
AAEL003938-RA	93.356	0.6139	0.3472	143.5384	0.0253	0.9998		101.7011	0.0837	0.9889	157.0184	0.1317	0.8856
AAEL003939-RA	307.2928	0.7289	0.3586	425.7124	0.1315	0.9998		333.0399	0.1811	0.9562	425.7124	0.215	0.8252
AAEL003940-RA	126.4712	-0.7939	0.618	NA	NA	NA		85.4366	-0.0333	0.9982	NA	NA	NA
AAEL003942-RA	12874.0099	0.1243	0.8063	15634.7116	-0.2165	0.9998		13381.8865	-0.1068	0.8947	14712.795	0.107	0.94
AAEL003944-RA	55.9786	0.9762	0.4018	307.5915	-0.0369	0.9998		61.843	-0.116	0.9917	307.5915	0.1494	0.8236
AAEL003945-RA	308.6815	-0.0097	0.9928	356.3845	-0.1004	0.9998		308.6815	0.0002	0.9998	350.6223	0.1032	0.9061
AAEL003946-RA	53.9712	0.523	0.585	72.758	0.1073	0.9998		61.1901	-0.0107	0.9993	75.6886	-0.1294	0.8093
AAEL003949-RA	74.1943	0.7951	0.5074	610.8805	-0.0489	0.9998		80.2966	-0.0814	0.9939	673.1511	0.1087	0.9024
AAEL003953-RA	89.1558	0.7769	0.4358	62.9651	0.284	0.9998		89.1558	0.1189	0.9889	62.9651	0.1133	0.9644
AAEL003954-RA	2850.5796	-0.7835	0.1917	4663.6358	-0.6385	0.9998		2281.296	0.1301	0.9785	3555.6484	-0.0236	0.9971
AAEL003955-RA	484.0662	0.3715	0.5769	505.1497	-0.188	0.9998		510.3934	0.2947	0.6803	505.1497	0.0589	0.9835
AAEL003957-RA	11551.7407	-0.3111	0.443	5570.3931	-0.0105	0.9998		10648.862	0.027	0.9954	5390.7292	-0.1625	0.816
AAEL003957-RB	304.9696	-0.1563	0.8612	97.1903	0.3027	0.9998		274.8596	0.0055	0.9993	97.3062	-0.1493	0.9463
AAEL003957-RC	105.6453	-0.1607	0.8517	NA	NA	NA		105.6453	-0.1519	0.926	NA	NA	NA
AAEL003959-RA	745.8866	-0.0139	0.9912	1233.6409	-0.0745	0.9998		745.8866	-0.0316	0.9982	1216.5324	0.0889	0.9128
AAEL003963-RA	255.7613	0.0087	0.9968	1210.2078	-0.6286	0.9998		255.7613	-0.2114	0.97	1026.4487	-0.0784	0.9847
AAEL003964-RA	107.8701	0.4095	0.1671	129.9559	0.0474	0.9998		110.268	0.0884	0.945	128.9279	0.1903	0.7483
AAEL003968-RA	314.3683	0.24	0.6908	353.864	0.0936	0.9998		320.9455	0.1716	0.7431	353.864	0.0225	0.9914
AAEL003970-RA	7631.231	0.2149	0.8523	34093.9832	-0.0882	0.9998		8217.1496	0.2617	0.8854	34093.9832	0.1493	0.9361
AAEL003971-RA	337.7901	-0.0087	0.9949	190.3834	0.1629	0.9998		336.0466	-0.056	0.9939	194.4418	-0.0505	0.9916
AAEL003972-RA	514.0423	-0.1486	0.7972	397.254	-0.1632	0.9998		463.9055	0.0605	0.9889	392.646	-0.0498	0.9589
AAEL003973-RA	430.0277	0.2234	0.4223	577.0992	-0.0003	0.9998		458.3672	0.0291	0.9929	577.0992	0.0374	0.9676
AAEL003976-RA	636.6487	-0.0217	0.9667	1308.4442	-0.0493	0.9998		635.4611	0.0917	0.8662	1228.74	-0.1731	0.3251
AAEL003980-RA	272.5616	-0.06	0.9343	207.7849	0.1461	0.9998		272.5616	-0.1334	0.8873	207.7849	-0.0317	0.9844
AAEL003985-RA	61.2832	0.0524	0.9676	80.1803	0.119	0.9998		61.2832	-0.1915	0.9262	80.1803	-0.0173	0.9971
AAEL003986-RA	6157.4076	-0.2287	0.4641	3766.2805	0.0845	0.9998		5957.3243	0.0032	0.9993	3798.8334	0.0526	0.94
AAEL003986-RB	2028.2274	-0.2928	0.4026	1326.3922	0.0973	0.9998		1865.9352	0.0827	0.97	1391.0206	0.0655	0.9592
AAEL003987-RA	166.2131	-0.888	0.2371	177.9062	0.0496	0.9998		165.623	-0.2148	0.9318	177.9062	-0.3216	0.715
AAEL003988-RA	85.4716	0.0392	0.9582	80.5954	-0.0089	0.9998		83.5915	-0.1404	0.905	80.5954	0.0516	0.9852
AAEL003989-RA	164.3122	0.0459	0.9059	207.3292	-0.0194	0.9998		164.3122	-0.0067	0.9983	208.6245	-0.0239	0.9916
AAEL003990-RA	587.6336	-0.0389	0.946	602.6938	-0.0241	0.9998		573.6029	-0.0257	0.9946	594.4894	0.0112	0.9955
AAEL003991-RA	249.9906	-0.0562	0.9292	226.3155	-0.1178	0.9998		249.9906	-0.0973	0.8639	222.8035	-0.0066	0.9976
AAEL003992-RA	193.2113	0.1667	0.8045	159.5824	-0.1881	0.9998		195.3424	-0.1867	0.8408	151.1163	-0.0331	0.9852
AAEL003993-RA	1881.5511	0.363	0.7924	1245.5116	-0.3134	0.9998		2078.8242	-0.0097	0.9993	1240.2488	0.0224	0.9911
AAEL003994-RA	151.4225	0.2309	0.8073	246.7278	-0.1896	0.9998		151.4225	-0.1235	0.9825	243.4505	-0.0081	0.9971
AAEL003995-RA	210.8401	0.2605	0.7674	158.3327	-0.2727	0.9998		236.8314	-0.1616	0.9512	149.4016	0.1492	0.8024
AAEL003998-RA	95.0812	-0.1799	0.7296	81.7372	0.0289	0.9998		91.4129	-0.0598	0.9856	81.7372	0.0082	0.9971
AAEL004004-RA	94.2079	-0.0821	0.9291	78.018	0.0642	0.9998		93.2048	-0.2403	0.7272	77.4869	0.0261	0.9947
AAEL004007-RA	63.0911	-0.0318	0.9808	82.4851	-0.2843	0.9998		61.9767	-0.06	0.9939	66.4184	0.0033	0.9995
AAEL004010-RA	1343.4352	0.3083	0.739	2540.3323	-0.1033	0.9998		1424.7297	-0.0845	0.991	2530.9927	0.024	0.9852
AAEL004017-RA	109.007	0.6284	0.6427	1220.076	-0.1041	0.9998		128.1162	-0.1317	0.9889	1205.195	-0.0135	0.9971
AAEL004023-RA	2364.9103	0.0981	0.9521	911.7432	-0.2055	0.9998		1940.7554	0.0157	0.9993	898.7728	0.0928	0.9463
AAEL004025-RA	210.3812	-0.0264	0.9891	252.2176	-0.0473	0.9998		193.4549	-0.3392	0.8478	244.9747	-0.0363	0.9949
AAEL004026-RA	221.3415	-0.1998	0.6915	240.6279	-0.011	0.9998		204.5748	-0.0204	0.9982	237.0466	0.0334	0.9844
AAEL004027-RA	326.9769	-0.8083	0.5087	209.8217	-0.1862	0.9998		188.9134	-0.1839	0.9803	208.3254	-0.0585	0.9921
AAEL004034-RA	125.7269	0.1291	0.8999	161.5115	-0.033	0.9998		125.7269	-0.1354	0.9706	161.5115	0.0065	0.998
AAEL004035-RA	289.4108	-0.106	0.8984	439.6702	-0.3211	0.9998		268.7517	-0.1352	0.9385	438.2372	0.0726	0.9796
AAEL004039-RA	182.8488	-0.1465	0.5171	191.596	0.0227	0.9998		173.1813	-0.0121	0.9982	194.7266	-0.1153	0.6763
AAEL004040-RA	725.5846	-0.0921	0.8086	980.3024	-0.0574	0.9998		718.643	-0.0069	0.999	970.7265	0.0056	0.9971
AAEL004042-RA	1199.8594	0.5796	0.6176	4371.0386	-0.1131	0.9998		1231.3845	-0.1394	0.988	4320.071	0.0256	0.9947
AAEL004043-RA	1878.2956	-0.2896	0.8505	314.0501	-0.0878	0.9998		1641.389	0.0983	0.9929	297.3732	0.0633	0.9876
AAEL004045-RA	944.9337	-0.2833	0.379	556.2601	-0.033	0.9998		832.2967	-0.055	0.9889	548.1184	-0.1527	0.4962
AAEL004049-RA	140.3277	-0.2108	0.5988	64.8759	-0.1103	0.9998		132.5266	-0.1099	0.9318	64.1038	-0.0255	0.9947
AAEL004050-RA	68.6512	-0.141	0.9088	56.5585	-0.0196	0.9998		77.5352	-0.0759	0.9917	54.7879	0.0652	0.9831
AAEL004052-RA	631.2803	-0.2192	0.6282	448.6742	-0.1223	0.9998		595.03	-0.0653	0.988	460.2887	0.0044	0.9988
AAEL004053-RA	78.6252	0.4677	0.3198	114.3249	0.0827	0.9998		86.7209	0.0206	0.9982	114.3249	0.1057	0.9311
AAEL004057-RA	159.6704	0.0609	0.971	238.3834	0.3528	0.9998		179.6784	-0.2991	0.8401	238.3834	-0.0767	0.9814
AAEL004059-RA	788.9613	-0.1874	0.8875	1559.5242	0.1293	0.9998		726.9126	0.1284	0.9825	1502.5005	-0.1627	0.9276
AAEL004060-RA	1078.2594	0.1342	0.9185	1097.4703	-0.0194	0.9998		1125.0754	0.0296	0.9982	1097.4703	-0.0051	0.9992
AAEL004060-RB	105.9759	0.1986	0.8682	110.18	-0.0203	0.9998		108.312	-0.0251	0.9982	99.6276	-0.0348	0.9916
AAEL004062-RA	115.1857	-0.351	0.7374	52.7417	0.2694	0.9998		102.4218	0.0278	0.9982	52.7947	0.036	0.9881
AAEL004064-RA	54.199	0.0587	0.9667	84.5877	0.2377	0.9998		54.199	-0.0151	0.999	85.7053	-0.0885	0.9413
AAEL004065-RA	632.6362	0.4044	0.5556	738.5701	-0.0563	0.9998		699.5666	0.0652	0.9929	735.2604	0.0197	0.9916
AAEL004067-RA	4230.233	-0.4043	0.5687	2067.8066	-0.1168	0.9998		4127.0106	-0.1305	0.9384	2078.5933	0.1772	0.8295
AAEL004068-RA	220.871	-0.2078	0.4442	271.1481	-0.1061	0.9998		214.4922	-0.0526	0.979	264.4535	-0.0927	0.9268
AAEL004069-RA	173.7043	0.4401	0.7075	355.2082	-0.1581	0.9998		190.8666	-0.2204	0.9514	355.2082	0.0405	0.9835
AAEL004070-RA	1045.7939	-0.5517	0.2154	342.7125	0.1395	0.9998		1026.6878	0.0323	0.998	346.0459	-0.0759	0.9769
AAEL004071-RA	1898.4845	-0.3221	0.5431	1548.7047	-0.0145	0.9998		1846.9311	-0.1123	0.9629	1547.2995	-0.0414	0.9844
AAEL004074-RA	1213.5792	-0.3846	0.321	733.3913	0.0894	0.9998		1149.763	0.0217	0.9982	733.3913	-0.052	0.9736
AAEL004075-RA	77.4469	0.5991	0.5673	364.9785	-0.0798	0.9998		78.8794	-0.1506	0.9833	364.9785	0.0711	0.9694
AAEL004076-RA	608.0061	0.0168	0.9915	558.4539	-0.0972	0.9998		687.7316	-0.0224	0.9982	557.871	0.0139	0.9957
AAEL004081-RA	477.5788	0.1537	0.9161	291.2481	0.1396	0.9998		469.3194	0.1176	0.9889	290.3711	-0.1584	0.8838
AAEL004083-RA	160.7277	0.0581	0.9601	111.8758	-0.1257	0.9998		164.2171	-0.0378	0.9973	111.8758	0.1012	0.9688
AAEL004084-RA	55.1786	0.6454	0.4442	83.9916	-0.0148	0.9998		78.5975	0.2092	0.941	83.9916	0.2132	0.8139
AAEL004086-RA	849.0583	-0.4113	0.4185	211.2626	0.0629	0.9998		697.6352	-0.0503	0.9929	211.2626	0.1848	0.785
AAEL004086-RB	166.2082	-0.4666	0.4067	NA	NA	NA		143.6028	-0.0146	0.999	NA	NA	NA
AAEL004088-RA	5216.0426	0.0584	0.9521	3022.7193	-0.0024	0.9998		5503.1571	0.089	0.9757	3022.7193	0.2169	0.6967
AAEL004092-RA	12740.2426	0.431	0.8295	354.1873	0.0051	0.9998		11598.3585	0.1052	0.9929	336.024	0.4879	0.06
AAEL004095-RA	300.7626	0.0645	0.9413	197.7262	0.0789	0.9998		301.2888	-0.1219	0.9528	201.444	0.1842	0.915
AAEL004096-RA	291.7493	0.2015	0.8107	245.2116	-0.3649	0.9998		328.4164	0.0799	0.9889	225.6135	-0.1753	0.882
AAEL004098-RA	100.5056	0.2227	0.7998	131.0156	-0.1782	0.9998		107.937	0.0692	0.9927	129.3728	-0.1541	0.8776
AAEL004102-RA	1446.4659	0.0198	0.9899	417.0351	-0.6084	NA		1451.9326	0.1955	0.9481	412.5443	0.0309	0.9947
AAEL004107-RA	69.6665	0.0619	0.9332	137.1899	-0.0441	0.9998		71.6225	-0.0086	0.9993	137.1899	0.053	0.9831
AAEL004110-RA	180.9893	0.2296	0.6703	310.4648	0.1524	0.9998		198.7886	-0.0075	0.9993	314.3033	0.0704	0.9644
AAEL004112-RA	5390.3521	0.4742	0.6425	590.6322	0.6491	0.9998		5896.2458	0.1472	0.9723	614.3689	-0.0567	0.9916
AAEL004113-RA	131.2269	0.0641	0.9493	140.5748	-0.105	0.9998		129.4176	-0.1696	0.9174	129.5682	0.048	0.9828
AAEL004116-RA	1250.0077	0.3874	0.7155	131.3272	0.2963	0.9998		1392.3056	0.2083	0.9021	131.3272	-0.0937	0.9831
AAEL004117-RA	409.7954	-0.0927	0.8614	594.3907	-0.1795	0.9998		402.2926	0.0353	0.9929	573.2372	-0.0439	0.9689
AAEL004118-RA	4530.3964	0.0698	0.9593	1364.3162	0.029	0.9998		4458.8445	-0.0557	0.9948	1364.3162	0.2162	0.7362
AAEL004119-RA	2818.5008	0.3159	0.7183	552.4945	0.1335	0.9998		3377.4441	0.0596	0.9939	564.4347	0.1796	0.9133
AAEL004121-RA	1332.9874	-0.2379	0.6054	885.9483	0.0085	0.9998		1178.4496	0.0534	0.9917	867.6593	-0.1403	0.7956
AAEL004124-RA	175.645	0.2904	0.7232	139.0117	0.2648	0.9998		176.5166	0.3655	0.4365	139.8976	0.0449	0.9857
AAEL004126-RA	178.478	-0.1933	0.933	358.9012	-0.2757	0.9998		178.478	-0.0088	0.9993	355.5376	-0.0544	0.9931
AAEL004127-RA	368.9319	0.1633	0.9089	215.3075	-0.1246	0.9998		373.3757	-0.1422	0.9825	215.3075	-0.022	0.9931
AAEL004129-RA	197.3836	-0.0858	0.9161	133.9698	-0.0693	0.9998		201.9178	0.0604	0.9917	133.9106	-0.1139	0.9324
AAEL004129-RB	719.9409	-0.2244	0.6054	553.6905	-0.0147	0.9998		708.3983	-0.0384	0.9929	553.6905	-0.0647	0.9754
AAEL004131-RA	176.2332	-0.0792	0.9555	97.5272	0.4989	0.9998		151.3748	0.1411	0.9803	114.5965	-0.204	0.9202
AAEL004132-RA	196.3187	0.1121	0.8388	207.4371	0.1344	0.9998		192.9439	-0.0774	0.9799	213.4065	0.036	0.9814
AAEL004137-RA	411.3754	0.1986	0.681	227.3125	-0.0969	0.9998		432.7066	-0.0815	0.9803	217.9166	0.0556	0.9796
AAEL004138-RA	80.328	0.1716	0.8646	58.8708	0.0956	0.9998		91.6253	0.1245	0.979	61.555	0.0478	0.9835
AAEL004140-RA	598.7913	-0.335	0.7945	162.1251	-0.0438	0.9998		496.0804	0.2294	0.9367	162.1251	-0.2599	0.2216
AAEL004141-RA	4272.6641	-0.2068	0.8859	1234.1163	-0.1712	0.9998		4008.4868	0.1735	0.9764	1201.339	-0.1862	0.5034
AAEL004142-RA	85.7708	0.6303	0.496	328.8406	-0.102	0.9998		88.3536	0.0227	0.9985	313.0531	-0.0622	0.9814
AAEL004143-RA	141.969	0.1304	0.8523	170.9813	-0.0299	0.9998		144.7898	0.1906	0.6713	170.5745	0.1604	0.4593
AAEL004146-RA	113.5606	1.0663	0.0996	145.57	-0.5457	0.9998		135.9246	0.3247	0.8201	128.5293	-0.0382	0.9947
AAEL004147-RA	82.1161	-0.509	0.1755	51.2958	0.2009	0.9998		80.9501	0.1738	0.7758	51.6314	-0.0763	0.9713
AAEL004148-RA	1988.7327	-0.0869	0.9227	2489.4056	-0.0787	0.9998		1988.7327	-0.0421	0.9939	2338.479	0.0191	0.9907
AAEL004149-RA	28145.8683	0.2505	0.8264	36287.4926	0.0058	0.9998		28699.4298	-0.0314	0.9982	36287.4926	0.0575	0.9852
AAEL004150-RA	154.8726	0.0143	0.9949	261.1557	0.1782	0.9998		151.6063	-0.2195	0.9566	266.9455	0.0265	0.9957
AAEL004151-RA	14217.9313	0.0365	0.9695	19778.2064	-0.1448	0.9998		14387.5321	-0.2227	0.6713	18121.3613	0.001	0.9995
AAEL004151-RC	92.9982	-0.2524	0.6648	120.2847	-0.2079	0.9998		88.2953	-0.0519	0.9895	120.2847	0.1213	0.9493
AAEL004151-RD	1378.056	-0.06	0.948	1718.1037	-0.1994	0.9998		1366.8625	-0.1121	0.9514	1688.4576	0.0378	0.9911
AAEL004151-RE	1131.2551	0.0154	0.9881	1652.4941	-0.189	0.9998		1131.2551	-0.1549	0.8712	1534.1705	0.0625	0.983
AAEL004152-RA	426.8916	-0.0804	0.8874	323.773	-0.0399	0.9998		417.9911	-0.0247	0.997	313.7583	0.044	0.9706
AAEL004154-RA	291.1565	-0.2738	0.6276	216.4122	0.0686	0.9998		270.655	-0.0124	0.9988	224.3777	0.0352	0.9789
AAEL004156-RA	11139.5341	-0.3926	0.6999	1969.7585	0.843	0.9998		10534.5618	0.0842	0.9917	2240.3608	-0.1008	0.9778
AAEL004161-RA	108.7273	0.3067	0.832	143.8604	0.0825	0.9998		108.7273	-0.2874	0.9023	144.8115	0.0398	0.9844
AAEL004165-RA	289.8158	-0.4214	0.7632	373.4524	-0.2755	0.9998		289.8158	0.0803	0.9911	347.6319	-0.292	0.8646
AAEL004167-RA	NA	NA	NA	83.5511	-0.1808	0.9998		59.1708	0.4495	0.7409	83.5511	0.4049	0.5839
AAEL004168-RA	272.9965	-0.3844	0.47	276.1005	-0.0468	0.9998		238.7516	-0.2217	0.7448	264.7484	-0.1834	0.4174
AAEL004169-RA	306.0609	-0.2192	0.7462	366.5318	0.0564	0.9998		283.6022	-0.0932	0.9794	366.5318	-0.089	0.9413
AAEL004172-RA	52.6562	-0.3249	0.7679	59.6897	-0.0133	0.9998		50.1554	0.0993	0.9898	59.6897	0.0661	0.9881
AAEL004173-RA	878.6766	-0.0799	0.9065	482.6387	0.0095	0.9998		878.6766	-0.1269	0.9234	471.598	0.0083	0.9971
AAEL004175-RA	19568.6511	0.146	0.7605	22608.3826	-0.1853	0.9998		20966.115	-0.1007	0.9366	22114.8929	0.0936	0.9413
AAEL004176-RA	3857.9979	-0.4432	0.0949	1663.4785	0.16	0.9998		3720.6949	-0.0296	0.9925	1663.4785	-0.0678	0.971
AAEL004176-RB	57.778	-0.5858	0.0608	NA	NA	NA		54.3985	-0.0125	0.9982	NA	NA	NA
AAEL004178-RB	919.2901	0.1693	0.6915	1170.1909	-0.0687	0.9998		951.5409	-0.139	0.8289	1158.1907	0.1548	0.3753
AAEL004181-RA	72.124	-0.8478	0.5471	54.9271	0.8066	NA		65.0266	0.0874	0.9939	51.3777	-0.2507	0.9324
AAEL004182-RA	166.4259	-0.4152	0.1309	164.8179	0.0246	0.9998		155.4618	-0.045	0.99	159.3494	-0.0889	0.9624
AAEL004183-RA	162.4011	0.1606	0.8593	314.4936	-0.0973	0.9998		165.1219	-0.0626	0.9929	314.4936	-0.0238	0.9844
AAEL004186-RA	438.3366	0.1883	0.8264	296.3705	0.0825	0.9998		481.0469	0.1286	0.9699	296.3705	0.1231	0.9279
AAEL004191-RA	82.2235	-0.1189	0.8731	64.9089	0.0758	0.9998		76.7591	-0.1798	0.8289	64.9089	-0.0053	0.9992
AAEL004195-RA	787.6836	0.9118	0.0846	798.9902	-0.295	0.9998		957.9969	0.1604	0.9616	798.9902	0.1067	0.9778
AAEL004196-RA	724.5962	-0.1412	0.8105	347.9654	0.1433	0.9998		694.535	-0.0402	0.9929	347.9654	-0.0897	0.8941
AAEL004198-RA	70.9447	-0.1189	0.8981	63.0061	0.0345	0.9998		70.9447	-0.0447	0.9929	63.0061	-0.0038	0.9992
AAEL004200-RA	59.1409	0.0398	0.943	69.7434	0.1781	0.9998		59.1409	-0.0367	0.99	75.848	-0.0087	0.9971
AAEL004209-RA	144.0196	1.4655	0.084	1080.0913	0.1876	0.9998		194.5074	0.1257	0.9889	1093.692	0.118	0.9592
AAEL004212-RA	529.4578	-0.6596	0.557	350.1725	0.0194	0.9998		416.7291	0.0088	0.9993	352.1175	-0.0628	0.9816
AAEL004215-RA	125.3825	0.3267	0.681	80.8358	-0.0313	0.9998		134.7195	0.0589	0.9939	75.6281	0.1145	0.93
AAEL004221-RA	525.0406	0.3269	0.6227	875.633	-0.2698	0.9998		561.2802	-0.011	0.9993	846.1746	0.0095	0.9976
AAEL004227-RB	9693.9333	0.2586	0.7231	7144.7468	0.0424	0.9998		9693.9333	0.3367	0.4321	7366.361	0.0909	0.9644
AAEL004227-RC	114.2534	0.012	0.9946	NA	NA	NA		118.8342	0.1977	0.9481	NA	NA	NA
AAEL004228-RA	678.6721	0.5665	0.5878	747.8129	0.0618	0.9998		780.4511	0.2745	0.8571	747.8129	0.134	0.9436
AAEL004229-RA	2241.9806	-0.0259	0.992	NA	NA	NA		2035.9111	-0.0556	0.9981	NA	NA	NA
AAEL004230-RA	930.5838	-0.4437	0.3277	771.5186	-0.0458	0.9998		857.2533	-0.0307	0.9965	771.5186	0.0005	0.9995
AAEL004232-RA	109.694	0.5301	0.1449	165.5835	-0.0275	0.9998		118.6584	0.0802	0.9812	163.0308	0.1226	0.8082
AAEL004234-RA	966.068	-0.0162	0.9884	807.5196	0.1425	0.9998		966.068	-0.0885	0.9856	807.5196	-0.1066	0.9436
AAEL004235-RA	434.5898	0.0847	0.9242	339.351	0.1006	0.9998		434.5898	0.1401	0.945	340.9687	-0.0472	0.9761
AAEL004236-RA	107.2127	0.8432	0.3179	78.018	0.481	0.9998		127.129	0.3997	0.6846	78.7571	0.1234	0.9754
AAEL004237-RA	404.885	-0.379	0.1309	208.7265	0.1284	0.9998		375.2236	0.0378	0.9927	216.375	-0.0804	0.9712
AAEL004242-RA	1020.5506	-0.528	0.6991	266.1083	0.3211	0.9998		897.1218	-0.1367	0.9889	225.7739	0.1126	0.9819
AAEL004243-RA	NA	NA	NA	80.9288	0.127	0.9998		51.6007	0.0871	0.9925	80.9288	0.1269	0.9324
AAEL004247-RA	1032.2826	1.302	0.1671	3947.8893	0.2709	0.9998		1589.3554	0.2134	0.97	4041.1978	0.0389	0.995
AAEL004256-RA	985.5589	-0.8752	0.5331	NA	NA	NA		946.5011	-0.0774	0.9945	NA	NA	NA
AAEL004274-RA	62.2932	-0.1275	0.8754	98.8687	-0.015	0.9998		57.8332	-0.0404	0.9952	98.8687	-0.0444	0.9836
AAEL004277-RA	919.5194	-0.4972	0.6276	195.5403	0.1759	0.9998		745.794	-0.0067	0.9993	195.5403	0.1113	0.957
AAEL004278-RA	2053.9883	-0.0843	0.9342	718.7116	-0.0217	0.9998		2053.9883	-0.1436	0.9542	716.7638	0.1489	0.889
AAEL004282-RA	116.1814	0.1823	0.8389	216.9133	-0.224	0.9998		116.1814	-0.1398	0.9691	215.8597	-0.0364	0.9852
AAEL004284-RA	3432.7316	0.032	0.9762	2190.261	-0.0193	0.9998		3327.3796	0.0523	0.9929	2294.7974	-0.0192	0.9941
AAEL004287-RA	925.4417	-0.0308	0.9628	689.7062	-0.0942	0.9998		886.698	-0.0545	0.9879	680.2401	-0.0285	0.9796
AAEL004288-RA	696.4094	-0.1272	0.7111	917.2258	-0.2196	0.9998		681.476	-0.0187	0.9948	863.8226	-0.0201	0.9921
AAEL004289-RA	109.0746	0.9031	0.1454	94.3551	-0.0176	0.9998		139.8594	0.2777	0.8114	94.3551	0.1732	0.9478
AAEL004290-RA	197.2982	0.1195	0.8405	261.1636	0.1003	0.9998		197.2982	-0.0552	0.9889	261.677	-0.0015	0.9992
AAEL004291-RA	182.5175	0.1898	0.7447	157.7387	0.1517	0.9998		185.9545	0.04	0.9929	163.7234	0.1164	0.8366
AAEL004294-RA	825.4746	1.0451	0.1075	1600.6407	-0.2576	0.9998		1156.947	0.1467	0.9773	1600.6407	0.1472	0.9109
AAEL004297-RA	1275.8131	0.6661	0.5123	1563.2223	-0.1426	0.9998		1461.5503	0.3285	0.8365	1563.2223	0.2291	0.722
AAEL004300-RA	592.0421	-0.0531	0.9422	349.7441	0.205	0.9998		580.258	-0.0405	0.9929	357.9731	-0.0387	0.9831
AAEL004304-RA	77.9363	-0.0372	0.9677	63.0569	-0.1683	0.9998		77.9363	0.0778	0.987	58.757	-0.1037	0.9279
AAEL004305-RA	701.5148	-0.6312	0.4534	127.0912	0.0142	0.9998		658.6844	0.1054	0.9889	127.0912	-0.1335	0.9794
AAEL004306-RA	151.9853	0.5389	0.5519	362.1743	-0.0198	0.9998		151.9853	-0.0677	0.9939	362.1743	0.083	0.9477
AAEL004307-RA	1567.7233	0.3531	0.538	1900.6232	0.0417	0.9998		1598.3735	0.2746	0.6435	1900.6232	0.0433	0.9851
AAEL004307-RB	727.1616	0.3764	0.4783	886.9509	-0.0075	0.9998		759.2061	0.2406	0.731	886.9509	0.0545	0.9785
AAEL004308-RA	1091.9779	-0.0763	0.9334	432.6913	0.0255	0.9998		1091.9779	-0.1234	0.9318	429.5296	-0.0987	0.9582
AAEL004309-RA	67.8646	0.0079	0.9949	60.9733	0.1268	0.9998		63.6365	-0.0181	0.9983	63.5456	0.0837	0.9831
AAEL004311-RA	100.6186	-0.3216	0.3548	101.1371	0.0242	0.9998		93.7114	-0.0378	0.9929	101.1371	-0.2504	0.6007
AAEL004313-RA	2148.0844	0.3368	0.6876	991.4078	0.6577	0.9998		2402.9833	-0.0096	0.9993	991.4078	0.2085	0.9255
AAEL004317-RA	616.391	-0.6584	0.6767	NA	NA	NA		446.4276	-0.2056	0.9773	71.8141	-0.3047	0.882
AAEL004319-RA	930.3007	-0.1189	0.8705	461.5542	0.0435	0.9998		848.7937	-0.1059	0.9757	451.2346	-0.0927	0.9622
AAEL004325-RA	21328.8642	1.2634	0.0006	45382.8251	0.0872	0.9998		27473.1942	0.2056	0.8201	45382.8251	0.2125	0.2072
AAEL004327-RA	850.0867	0.4044	0.5081	2162.5242	0.1292	0.9998		1027.3167	0.0926	0.9833	2207.5571	-0.0027	0.9992
AAEL004329-RA	332.2574	-0.1918	0.7445	287.2565	0.2351	0.9998		331.5701	0.0658	0.9889	297.6809	-0.0231	0.9931
AAEL004330-RA	310.3172	-0.4909	0.5164	107.8107	0.0493	0.9998		284.1632	-0.1838	0.9309	107.8107	-0.2071	0.8321
AAEL004333-RA	109.8933	0.0787	0.9387	124.9421	0.0612	0.9998		110.4501	-0.1196	0.9757	124.9421	0.0662	0.9778
AAEL004334-RA	53.291	0.1808	0.7486	58.3755	0.2531	0.9998		55.9158	-0.0714	0.9883	58.8708	-0.0684	0.9723
AAEL004335-RA	3984.7774	0.1612	0.9347	282.6094	-0.0889	0.9998		3984.7774	0.176	0.9825	280.128	0.0294	0.9962
AAEL004338-RA	796.1983	0.9858	0.1309	1832.2177	-0.1617	0.9998		1036.4622	0.2459	0.9047	1832.2177	0.1111	0.9478
AAEL004345-RA	397.7637	0.5087	0.6021	526.5158	0.3364	0.9998		413.8387	0.135	0.9794	527.2997	-0.1234	0.9249
AAEL004347-RA	1794.6106	0.5154	0.1194	2832.7108	-0.0512	0.9998		1919.4775	-0.036	0.9939	2732.0801	-0.0054	0.9989
AAEL004350-RA	317.5419	0.4895	0.6063	248.3254	0.082	0.9998		336.5012	0.0597	0.9939	253.1428	0.2069	0.8458
AAEL004351-RA	638.5595	-0.1163	0.824	419.6427	0.0394	0.9998		624.918	0.1372	0.8613	419.6427	0.0494	0.9831
AAEL004355-RA	54.5655	0.4081	0.4525	74.3926	0.0773	0.9998		59.4618	-0.0146	0.9988	74.3926	0.1944	0.7509
AAEL004356-RA	200.932	0.45	0.4328	233.9738	0.0187	0.9998		222.6405	0.2173	0.8201	233.9738	0.0495	0.9852
AAEL004364-RA	60.0051	1.0493	0.2726	506.777	-0.0155	0.9998		64.8581	-0.0471	0.9982	529.3988	0.1129	0.9259
AAEL004368-RA	63.4378	0.5635	0.567	288.6978	-0.1847	0.9998		67.008	0.0837	0.9929	288.6978	-0.0518	0.9798
AAEL004369-RA	1132.8972	-0.1329	0.9601	494.9083	0.4729	0.9998		1132.8972	0.3856	0.8559	543.1279	0.1177	0.9829
AAEL004370-RA	460.9506	0.0881	0.7957	455.9546	0.0584	0.9998		470.1827	-0.0344	0.9883	478.7464	0.0227	0.9852
AAEL004371-RA	99.7149	0.0392	0.9447	111.7036	0.1415	0.9998		98.9785	-0.1041	0.9104	113.1497	0.0337	0.9891
AAEL004372-RA	54.0751	0.5034	0.6727	NA	NA	NA		56.8922	0.216	0.9518	NA	NA	NA
AAEL004378-RA	3860.3786	-0.044	0.9225	4062.712	-0.1555	0.9998		3911.3487	-0.0627	0.9453	3995.6693	0.0288	0.9911
AAEL004379-RA	251.9103	0.2685	0.4556	403.1599	0.1479	0.9998		255.6457	0.1993	0.2266	407.7588	-0.0675	0.9814
AAEL004381-RA	344.0026	0.017	0.9808	283.4236	0.0546	0.9998		355.0524	0.0317	0.9939	287.0825	0.0104	0.9971
AAEL004384-RA	1667.6756	-0.3543	0.6767	717.7063	-0.0854	0.9998		1667.6756	-0.0219	0.9982	717.7063	0.0045	0.9992
AAEL004385-RA	88.1377	0.1512	0.8277	74.6786	-0.1387	0.9998		88.1377	-0.0215	0.9982	74.7738	0.1713	0.9024
AAEL004397-RA	653.2842	-0.0473	0.9628	353.4855	0.0709	0.9998		659.101	0.1993	0.8685	338.3663	0.116	0.9285
AAEL004404-RA	220.1524	0.1208	0.9185	243.7392	-0.1219	0.9998		204.9107	-0.2291	0.8925	237.5764	0.089	0.9676
AAEL004406-RA	574.026	0.074	0.9392	427.1909	0.0618	0.9998		588.6748	-0.0847	0.9859	399.6883	0.001	0.9995
AAEL004407-RB	593.4059	0.5035	0.6539	1317.0733	-0.2469	0.9998		679.0975	-0.2671	0.9154	1271.1553	0.1593	0.7632
AAEL004409-RA	138.721	-0.0605	0.953	105.8794	0.5806	0.9998		138.721	0.2753	0.6041	110.6218	-0.0514	0.9911
AAEL004412-RA	407.5406	-0.2142	0.6483	429.4675	0.0873	0.9998		400.3087	0.0927	0.941	448.0716	-0.0385	0.9826
AAEL004415-RA	257.4391	1.0396	0.0177	299.0954	-0.0777	0.9998		297.5485	0.2855	0.6435	299.0954	0.134	0.9478
AAEL004416-RA	118.4069	0.0616	0.9582	NA	NA	NA		118.4069	-0.0902	0.9825	NA	NA	NA
AAEL004417-RA	1078.4715	0.2456	0.4982	1045.5005	-0.1676	0.9998		1103.9011	-0.0856	0.9175	1027.7812	0.0092	0.9971
AAEL004419-RA	1126.2807	0.2061	0.5512	2187.4163	-0.021	0.9998		1141.4739	0.071	0.9719	2187.4163	-0.0375	0.9771
AAEL004420-RA	67.266	0.0074	0.9931	58.2227	0.2606	0.9998		67.6195	-0.0953	0.9704	62.2645	0.0335	0.9901
AAEL004421-RA	522.1094	-0.1953	0.4624	408.5346	-0.0052	0.9998		510.4591	-0.079	0.9177	408.5346	-0.0455	0.9666
AAEL004422-RA	53.3587	0.0422	0.9753	74.7738	0.0906	0.9998		52.3808	-0.2298	0.8559	74.7738	0.0253	0.9947
AAEL004423-RA	3902.4213	0.2349	0.8073	5682.6344	-0.1295	0.9998		4191.7012	0.0775	0.9917	5682.6344	0.0505	0.9814
AAEL004425-RA	238.4647	-0.0245	0.9868	101.6599	0.4382	0.9998		238.4647	0.0052	0.9993	104.3896	-0.0564	0.9881
AAEL004426-RA	258.3964	-0.1561	0.6819	275.7872	0.0252	0.9998		239.3587	-0.1548	0.7645	275.7872	0.0023	0.9992
AAEL004427-RA	739.2758	0.091	0.9106	596.1968	0.0811	0.9998		723.3647	-0.1415	0.9309	596.1968	0.0183	0.9931
AAEL004430-RA	241.1899	0.2002	0.8674	257.9205	-0.0942	0.9998		230.4548	-0.2012	0.9453	257.9205	0.0352	0.9831
AAEL004431-RA	723.4188	0.0224	0.9736	653.6319	0.0685	0.9998		748.7917	0.1	0.9369	672.0649	-0.0287	0.9925
AAEL004433-RA	159.5031	0.6538	0.4939	330.887	0.1155	0.9998		159.5031	-0.2086	0.9556	321.4996	0.0853	0.969
AAEL004434-RA	4983.3915	-0.2809	0.7643	6858.3361	-0.118	0.9998		5104.9325	-0.0681	0.9916	6837.5025	-0.1162	0.8728
AAEL004435-RA	1260.0794	0.0541	0.913	1221.4784	-0.2796	0.9998		1304.0759	0.0157	0.9962	1139.4381	0.0162	0.9949
AAEL004436-RA	685.2287	0.3782	0.5635	789.473	-0.1334	0.9998		751.8961	-0.2591	0.7966	774.2879	0.0845	0.9638
AAEL004438-RA	243.3188	0.2175	0.8977	761.0922	-0.0126	0.9998		250.1405	-0.1906	0.9729	728.1581	-0.0965	0.9626
AAEL004439-RA	287.7441	0.2011	0.8338	344.3657	-0.0773	0.9998		287.7441	0.0821	0.9889	344.3657	0.0728	0.9635
AAEL004440-RA	2317.6895	-0.2718	0.7812	1701.2162	-0.0306	0.9998		2177.7907	-0.0301	0.9982	1701.2162	-0.0378	0.9844
AAEL004441-RA	195.4687	0.4223	0.5803	533.2379	-0.0614	0.9998		203.6387	-0.0967	0.9889	533.2379	-0.0027	0.9992
AAEL004444-RA	290.331	-0.083	0.9387	458.3921	-0.2645	0.9998		283.3322	-0.1537	0.9329	450.7222	-0.0171	0.9923
AAEL004445-RA	996.4377	-0.0611	0.9387	1157.4991	-0.0121	0.9998		996.4377	-0.1176	0.9385	1157.4991	0.081	0.9713
AAEL004448-RA	593.0002	-0.5012	0.5948	382.8279	0.3485	0.9998		639.4239	-0.1842	0.9435	395.9095	-0.2271	0.8553
AAEL004449-RA	156.8159	0.0391	0.9465	126.4838	0.0554	0.9998		156.8159	-0.015	0.9982	126.6774	0.0841	0.9413
AAEL004450-RA	5462.5199	-0.129	0.8667	1616.1119	0.2011	0.9998		4995.3883	-0.022	0.9982	1742.2552	0.1104	0.9252
AAEL004450-RB	237.1388	0.1891	0.8338	76.5143	-0.0166	0.9998		266.1769	0.1003	0.9872	75.7708	-0.0011	0.9995
AAEL004451-RA	74.044	0.0871	0.9712	NA	NA	NA		62.0228	0.3509	0.8772	NA	NA	NA
AAEL004453-RA	1068.8692	0.4812	0.5677	1304.2702	0.0419	0.9998		1114.3252	0.3393	0.7156	1304.2702	0.0627	0.9831
AAEL004454-RA	282.5773	0.1016	0.885	270.699	0.1214	0.9998		282.5773	-0.1804	0.7142	279.3599	-0.0146	0.9971
AAEL004455-RA	61.8672	0.9958	0.4693	873.9009	-0.0847	0.9998		73.5256	-0.1707	0.9856	873.9009	0.0445	0.9852
AAEL004456-RA	74.4279	0.0342	0.9737	149.7536	-0.1897	0.9998		71.9518	-0.0002	0.9998	146.0818	-0.0175	0.9965
AAEL004457-RA	4782.4245	0.6079	0.6254	11011.893	-0.1876	0.9998		5586.1144	-0.0832	0.9934	10689.7195	0.0275	0.9916
AAEL004457-RC	110.2512	0.4975	0.7324	284.8339	-0.1783	0.9998		125.149	-0.1266	0.9889	273.2314	-0.0094	0.9971
AAEL004458-RA	54.931	-0.0922	0.8708	NA	NA	NA		54.931	-0.1517	0.8108	NA	NA	NA
AAEL004460-RA	164.0916	-0.0163	0.9892	86.7744	-0.2012	0.9998		150.6192	-0.1781	0.9215	82.1818	-0.2967	0.5245
AAEL004464-RA	57.5218	1.0719	0.1937	53.9946	0.3724	0.9998		88.0549	0.0981	0.9918	60.4198	-0.0511	0.9931
AAEL004465-RA	150.0417	-0.0917	0.8931	100.6409	-0.0274	0.9998		149.9537	-0.0372	0.9929	100.6409	0.0797	0.9413
AAEL004467-RA	580.4654	0.039	0.9601	919.4789	-0.1155	0.9998		580.4654	-0.1135	0.9367	890.3034	0.0148	0.9932
AAEL004469-RA	797.5716	-0.0156	0.9775	525.7275	0.0189	0.9998		797.5716	0.0618	0.97	519.2258	-0.1375	0.594
AAEL004470-RA	107.3874	0.706	0.577	294.9504	-0.1687	0.9998		118.4864	-0.0788	0.9939	274.3676	0.17	0.8538
AAEL004471-RA	778.4085	0.4007	0.5399	1106.2176	-0.2392	0.9998		897.0108	0.0151	0.999	1106.2176	0.0995	0.9488
AAEL004472-RA	204.2657	0.3861	0.5977	239.9782	0.0033	0.9998		209.2758	0.2181	0.8712	239.9782	0.0819	0.9644
AAEL004473-RA	110.5565	-0.3835	0.3018	95.7581	0.1405	0.9998		105.0213	-0.0517	0.9916	95.7581	-0.0851	0.972
AAEL004474-RA	180.27	0.5903	0.6006	293.742	-0.1083	0.9998		188.1423	-0.0565	0.9973	293.742	0.066	0.9852
AAEL004475-RA	1259.8566	-0.2923	0.5913	612.4341	0.1174	0.9998		1259.8566	-0.0494	0.9889	594.7993	-0.0841	0.9735
AAEL004475-RB	111.2004	-0.4874	0.3682	55.3221	0.0597	0.9998		104.4611	0.0687	0.9889	54.7879	-0.1433	0.9463
AAEL004477-RA	496.7052	0.0043	0.9968	427.5932	0.1142	0.9998		496.7052	0.0473	0.9945	427.5932	0.011	0.9971
AAEL004480-RA	685.1664	0.4425	0.5693	471.7963	0.152	0.9998		723.6016	0.358	0.6448	480.0237	0.0626	0.9812
AAEL004481-RA	397.2117	-0.1166	0.8295	531.4256	-0.067	0.9998		393.3431	-0.0591	0.9889	530.6518	-0.0071	0.9992
AAEL004482-RA	72.9091	0.4861	0.6964	281.0203	-0.1707	0.9998		75.9203	-0.2297	0.9522	275.1152	0.0845	0.9595
AAEL004484-RA	687.3576	-0.1154	0.8777	1057.6255	0.0316	0.9998		676.0626	-0.13	0.9373	1042.3813	0.0307	0.9852
AAEL004485-RA	712.3904	0.2765	0.7179	754.7249	0.2581	0.9998		722.2374	0.2009	0.8312	778.9064	0.1344	0.7861
AAEL004486-RA	313.6713	-0.3666	0.6317	183.4564	0.006	0.9998		275.4925	-0.1199	0.9817	172.8756	-0.0674	0.9819
AAEL004489-RA	376.0795	-0.3759	0.5203	658.4515	-0.0805	0.9998		376.0795	-0.0938	0.9809	653.6319	0.0509	0.9654
AAEL004490-RA	206.7124	0.1594	0.9013	266.6344	0.2038	0.9998		215.4127	-0.0879	0.9915	266.6344	0.0436	0.9911
AAEL004493-RA	616.0213	0.4222	0.5924	1925.0234	-0.0799	0.9998		621.5881	-0.1789	0.9517	1806.4036	-0.0269	0.9921
AAEL004496-RA	1854.2684	0.5716	0.4772	956.3601	0.1426	0.9998		1871.2535	0.162	0.9672	1025.0721	0.0572	0.983
AAEL004497-RA	707.8695	-0.0152	0.9662	578.2435	0.0456	0.9998		700.4497	-0.0404	0.9795	575.1228	0.0422	0.9688
AAEL004498-RA	340.0702	0.1197	0.8917	1148.0932	0.0092	0.9998		349.0873	-0.3273	0.5486	1148.0932	0.0158	0.9971
AAEL004500-RA	39420.8125	0.8614	0.0249	85584.3842	-0.1561	0.9998		50505.2105	0.2366	0.7082	85584.3842	0.1069	0.9216
AAEL004500-RB	621.1891	0.6773	0.3344	1195.0811	-0.207	0.9998		700.173	0.4756	0.2531	1195.0811	0.0584	0.9844
AAEL004501-RA	4239.4508	0.2038	0.7596	16935.1223	0.005	0.9998		4288.5961	-0.1831	0.8588	16935.1223	0.0166	0.995
AAEL004502-RA	67.5152	-1.1361	0.2564	NA	NA	NA		54.8629	0.1682	0.9825	NA	NA	NA
AAEL004503-RA	12910.5309	-0.006	0.9923	13095.392	-0.2209	0.9998		13206.1872	-0.0564	0.9825	13059.4563	0.1104	0.9331
AAEL004504-RA	152.7115	0.0854	0.9438	106.7117	0.2111	0.9998		147.6005	-0.3608	0.66	111.2771	-0.0139	0.9971
AAEL004507-RA	513.8029	-0.4978	0.3141	129.4287	0.1509	0.9998		485.1943	-0.1006	0.9785	138.4162	-0.0736	0.9733
AAEL004509-RA	683.4891	-0.115	0.9072	424.7306	0.2452	0.9998		652.8845	-0.2063	0.8906	468.1907	0.1739	0.9227
AAEL004510-RA	182.8355	-0.4117	0.5086	NA	NA	NA		175.9734	-0.1447	0.9528	NA	NA	NA
AAEL004514-RA	243.8108	0.8455	0.2935	205.4546	-0.4437	0.9998		279.2587	0.3718	0.7239	196.2361	0.28	0.8485
AAEL004520-RA	629.2871	0.6783	0.1323	1712.6233	-0.0755	0.9998		811.5665	0.0035	0.9993	1775.1821	0.1855	0.9202
AAEL004521-RA	69.6727	-0.1882	0.8506	105.3895	-0.2929	0.9998		67.5944	0.05	0.9945	97.7045	-0.0956	0.969
AAEL004523-RA	3216.8076	0.1889	0.9135	6425.3219	-0.0581	0.9998		4475.2421	-0.0278	0.9982	6054.0629	0.0938	0.9371
AAEL004527-RA	250.1955	0.489	0.6483	448.643	-0.174	0.9998		299.4848	-0.0295	0.9982	432.3337	-0.0145	0.9971
AAEL004529-RA	508.2654	-0.4956	0.5746	197.7105	-0.1838	0.9998		290.9601	-0.0601	0.9945	197.7105	-0.1464	0.8505
AAEL004532-RA	2287.7541	-0.5719	0.5357	989.7362	-0.0796	0.9998		1884.4332	0.0547	0.9973	936.1685	0.0129	0.9971
AAEL004534-RA	1242.9251	-0.1349	0.7937	1396.5516	-0.0282	0.9998		1177.8792	-0.0404	0.9929	1398.9762	0.0455	0.9786
AAEL004538-RA	198.2821	0.883	0.2276	259.6355	-0.003	0.9998		264.6623	0.4584	0.4371	259.6355	0.1302	0.9624
AAEL004541-RA	86.5352	-0.2305	0.5944	74.7596	-0.0566	0.9998		82.1185	-0.1307	0.8404	74.7596	-0.0047	0.9992
AAEL004542-RA	298.9116	-0.5123	0.2548	257.9205	0.1075	0.9998		268.6673	0.1357	0.9389	262.6545	0.0909	0.9727
AAEL004545-RA	214.0872	0.0322	0.9657	230.7187	0.0425	0.9998		210.3508	-0.1406	0.839	231.9244	0.0832	0.9592
AAEL004546-RA	2580.7715	0.0479	0.9628	3175.2954	-0.1489	0.9998		2580.7715	0.0291	0.9981	3161.5817	0.0266	0.9894
AAEL004548-RA	211.7845	-0.0782	0.8933	141.8938	0.1594	0.9998		204.6989	0.0234	0.998	149.4349	0.0768	0.9723
AAEL004551-RA	462.619	-0.3295	0.5377	508.2993	-0.0738	0.9998		462.619	0.0036	0.9993	508.0249	-0.0486	0.9676
AAEL004552-RA	50.2734	0.1058	0.9345	NA	NA	NA		54.743	0.0147	0.9993	NA	NA	NA
AAEL004553-RA	1205.8819	-0.4819	0.4926	631.6483	-0.0236	0.9998		1158.807	-0.1556	0.9561	616.7663	0.0225	0.9962
[truncated: 5,640 more rows]
